# Supplementary material for: Correction: Self-reported cheating among medical students: An alarming finding in a cross-sectional study from Saudi Arabia
Source: PLoS One. 2019 Apr 18;14(4):e0215862. doi: 10.1371/journal.pone.0215862 (PMC6472802; doi:10.1371/journal.pone.0215862)
Supplement: S1 File — (XLSX) [file pone.0215862.s001.xlsx]

## Sheet: Supporting Information
Yearofstudy	Gender	GPA	Originalbackground	Typeofhighschoolattended	Motherseducationlevel	Fatherseducationlevel	Locationofstudentsresidence	JoinedMedicalfieldofstudybyyourownchoice	InterestonLikeMedicalfieldofstudy	@1Foranassignmentastudentcopiesverbatimwordforwordf	@1Foranassignmentastudentcopiesverbatimwordforwordf_A	@2Foranassignmentastudentcopiesfromtheinternetandothe	@2Foranassignmentastudentcopiesfromtheinternetandothe_A	@3Foranassignmentastudentcopiesfromassignmentssubmitted	@3Foranassignmentastudentcopiesfromassignmentssubmitted_A	@4Astudenthelpsafriendbywritinganassignmentforhimher	@4Astudenthelpsafriendbywritinganassignmentforhimher_A	@5AstudentlendshisworktoafriendtocopyThestudentis	@5AstudentlendshisworktoafriendtocopyHaveyoudoneo	@6AstudentcopiesafriendsworkwithouttellinghimThestu	@6AstudentcopiesafriendsworkwithouttellinghimHaveyo	@7Astudentresubmitsthesamereportforanotherpartofthec	@7Astudentresubmitsthesamereportforanotherpartofthec_A	@8Whileplottingagraphforanexperimentastudentomitsand	@8Whileplottingagraphforanexperimentastudentomitsand_A	@9AstudentwritesExaminationnormalinhispatientpresent	@9AstudentwritesExaminationnormalinhispatientpresent_A	@10Astudentfakesanillnesstojustifyanabsencefromaneduc	@10Astudentfakesanillnesstojustifyanabsencefromaneduc_A	@11Astudentsubmitsafakemedicalcertificatetojustifyanab	@11Astudentsubmitsafakemedicalcertificatetojustifyanab_A	@12Astudentforgesaprofessorssignatureonapieceofworkl	@12Astudentforgesaprofessorssignatureonapieceofworkl_A	@13Astudentcheatsinanexaminationorhelpotherstudenttoc	@13Astudentcheatsinanexaminationorhelpotherstudenttoc_A	@14Astudentreportsthatanotherstudentwascheatingduringan	@14Astudentreportsthatanotherstudentwascheatingduringan_A	@ever_cheated	IfyouranswerwasBPleaseticktheappropriateboxyoucan
Fifth (completed 5th year exams)	Male	3.75 -4.49	Urban	Govermental school	Primary or Secondary education	Postgraduate or above	With family	Yes	Yes	1	0	Yes	No	Yes	Yes	Yes	No	Yes	Yes	Yes	No	Yes	Yes	Yes	Yes	Yes	No	No	Yes	Yes	No	Yes	Yes	Yes	No	Yes	No	B.†I hav	To get a better grade, lack of preparation for exams, academic workload or other assignments
Fifth (completed 5th year exams)	Male	3.75 -4.49	Urban	Govermental school	Graduate	Postgraduate or above	With family	Yes	Yes	1	0	Yes	No	Yes	Yes	No	Yes	Yes	Yes	Yes	No	Yes	Yes	No	Yes	Yes	Yes	Yes	No	Yes	No	Yes	Yes	Yes	Yes	No	No	B.†I hav	To get a better grade, lack of preparation for exams
Fifth (completed 5th year exams)	Male	3.75 -4.49	Urban	Private school	Graduate	Postgraduate or above	With family	Yes	Yes	0	1	Yes	No	Yes	No	Yes	No	Yes	No	Yes	No	No	No	No	No	Yes	Yes	Yes	No	Yes	No	Yes	No	Yes	No	Yes	No	B.†I hav	lack of preparation for exams
Fifth (completed 5th year exams)	Male	3.75 -4.49	Urban	Private school	Graduate	Postgraduate or above	With family	Yes	Yes	1	0	Yes	No	Yes	No	Yes	Yes	Yes	Yes	Yes	No	Yes	No	Yes	No	Yes	Yes	Yes	No	Yes	No	Yes	Yes	Yes	Yes	Yes	No	B.†I hav	lack of preparation for exams, academic workload or other assignments
Fifth (completed 5th year exams)	Male	2.75- 3.74	Urban	Private school	Postgraduate or above	Postgraduate or above	With family	Yes	No	1	1	Yes	Yes	Yes	Yes	No	Yes	No	Yes	Yes	No	Yes	Yes	No	Yes	Yes	No	Yes	Yes	Yes	Yes	Yes	Yes	Yes	Yes	Yes	No	B.†I hav	To get a better grade, To look better to family, To pass a course, academic workload or other assignments
Fifth (completed 5th year exams)	Male	3.75 -4.49	Urban	Govermental school	Postgraduate or above	Postgraduate or above	With family	Yes	Yes	1	1	Yes	Yes	Yes	Yes	Yes	No	Yes	Yes	Yes	No	Yes	No	No	Yes	Yes	Yes	Yes	No	Yes	No	Yes	No	Yes	No	Yes	No	B.†I hav	no time to accomplish all the assignments, but never did it in exams
Fifth (completed 5th year exams)	Male	3.75 -4.49	Urban	Private school	Graduate	Graduate	With family	Yes	Yes	0	1	Yes	Yes	Yes	No	Yes	No	Yes	Yes	Yes	No	Yes	No	Yes	No	Yes	No	Yes	No	Yes	No	Yes	No	Yes	No	Yes	No	B.†I hav	academic workload or other assignments
Fifth (completed 5th year exams)	Male	3.75 -4.49	Urban	Private school	Graduate	Postgraduate or above	With family	Yes	Yes	1	0	Yes	No	Yes	No	No	Yes	Yes	No	Yes	No	Yes	No	Yes	No	Yes	No	Yes	No	Yes	No	Yes	No	Yes	No	Yes	No	B.†I hav	To avoid embarrassment, academic workload or other assignments
Fifth (completed 5th year exams)	Male	2.75- 3.74	Urban	Private school	Graduate	Graduate	With family	Yes	Yes	1	1	Yes	Yes	Yes	No	Yes	No	Yes	Yes	Yes	No	Yes	Yes	Yes	Yes	Yes	Yes	Yes	No	Yes	No	Yes	Yes	Yes	Yes	No	No	B.†I hav	To get a better grade, To pass a course, lack of preparation for exams
Fifth (completed 5th year exams)	Male	3.75 -4.49	Urban	Private school	Primary or Secondary education	Graduate	With family	Yes	Yes	0	0	Yes	No	Yes	No	Yes	Yes	Yes	Yes	Yes	No	No	Yes	Yes	No	Yes	No	Yes	No	Yes	No	Yes	No	Yes	Yes	Yes	No	B.†I hav	To get a better grade, To pass a course, lack of preparation for exams
Fifth (completed 5th year exams)	Male	4.50 -5	Urban	Govermental school	Primary or Secondary education	Postgraduate or above	With family	Yes	Yes	1	1	Yes	No	Yes	No	Yes	No	Yes	Yes	Yes	No	Yes	No	Yes	No	Yes	Yes	Yes	No	Yes	No	Yes	No	Yes	No	No	No	B.†I hav	To get a better grade
Fifth (completed 5th year exams)	Male	3.75 -4.49	Urban	Govermental school	Primary or Secondary education	Primary or Secondary education	With family	Yes	Yes	1	0	Yes	No	No	Yes	No	Yes	No	Yes	Yes	No	No	Yes	Yes	No	Yes	No	Yes	No	Yes	No	Yes	No	Yes	No	Yes	No	B.†I hav	lack of preparation for exams, academic workload or other assignments
Fifth (completed 5th year exams)	Male	4.50 -5	Rural	Private school	Primary or Secondary education	Primary or Secondary education	With family	Yes	Yes	0	1	Yes	No	No	Yes	Yes	Yes	Yes	Yes	Yes	No	Yes	Yes	Yes	Yes	Yes	No	Yes	Yes	Yes	Yes	Yes	Yes	Yes	Yes	Yes	No	B.†I hav	Not in med school, but i would it was a bad idea and i guess i just wanted to get better grades
Fifth (completed 5th year exams)	Male	3.75 -4.49	Urban	Govermental school	Primary or Secondary education	Primary or Secondary education	In the university hostel or with friends	Yes	Yes	1	0	Yes	No	Yes	No	Yes	Yes	Yes	No	Yes	Yes	No	Yes	Yes	No	Yes	No	Yes	No	Yes	No	Yes	No	Yes	No	Yes	No	B.†I hav	To look better to friends
Fifth (completed 5th year exams)	Female	3.75 -4.49	Urban	Private school	Primary or Secondary education	Graduate	With family	Yes	Yes	1	0	No	Yes	Yes	No	No	No	No	No	Yes	No	Yes	No	Yes	No	Yes	No	Yes	No	Yes	Yes	Yes	No	Yes	No	No	Yes	B.†I hav	To get a better grade
Fifth (completed 5th year exams)	Male	3.75 -4.49	Urban	Govermental school	Primary or Secondary education	Postgraduate or above	With family	Yes	Yes	0	1	Yes	Yes	Yes	No	Yes	No	Yes	Yes	Yes	No	No	No	Yes	No	Yes	Yes	Yes	No	Yes	No	Yes	No	Yes	No	Yes	No	B.†I hav	To get a better grade, To pass a course, academic workload or other assignments
Fifth (completed 5th year exams)	Male	3.75 -4.49	Rural	Govermental school	Primary or Secondary education	Postgraduate or above	With family	Yes	Yes	0	1	Yes	Yes	Yes	No	Yes	Yes	Yes	Yes	Yes	No	Yes	Yes	Yes	No	Yes	Yes	Yes	Yes	Yes	Yes	Yes	No	Yes	Yes	Yes	No	B.†I hav	To get a better grade
Fifth (completed 5th year exams)	Male	4.50 -5	Urban	Govermental school	Graduate	Postgraduate or above	With family	Yes	Yes	1	0	Yes	No	Yes	No	Yes	Yes	Yes	Yes	Yes	No	Yes	No	Yes	No	Yes	Yes	Yes	Yes	Yes	No	Yes	Yes	Yes	No	Yes	No	B.†I hav	academic workload or other assignments
Fifth (completed 5th year exams)	Female	4.50 -5	Rural	Private school	Graduate	Graduate	With family	Yes	Yes	0	1	Yes	No	No	Yes	No	No	No	No	Yes	No	No	No	Yes	No	Yes	No	No	No	Yes	No	Yes	Yes	No	Yes	No	Yes	B.†I hav	To get a better grade
Fifth (completed 5th year exams)	Male	4.50 -5	Urban	Govermental school	Primary or Secondary education	Primary or Secondary education	With family	Yes	No	0	1	Yes	No	Yes	No	No	Yes	No	Yes	Yes	No	No	No	Yes	No	Yes	No	Yes	Yes	Yes	Yes	Yes	Yes	Yes	Yes	Yes	No	B.†I hav	To get a better grade
Fifth (completed 5th year exams)	Male	3.75 -4.49	Urban	Private school	Postgraduate or above	Postgraduate or above	With family	Yes	Yes	1	0	No	Yes	Yes	No	Yes	No	Yes	No	Yes	No	Yes	No	Yes	No	Yes	No	Yes	No	Yes	No	Yes	No	Yes	Yes	No	No	B.†I hav	To get a better grade, To pass a course, lack of preparation for exams
Fifth (completed 5th year exams)	Female	4.50 -5	Urban	Private school	Graduate	Postgraduate or above	With family	Yes	Yes	0	1	Yes	No	Yes	No	Yes	Yes	Yes	Yes	Yes	No	Yes	No	Yes	No	Yes	No	Yes	No	Yes	No	Yes	No	Yes	No	No	No	B.†I hav	To get a better grade, academic workload or other assignments
Fifth (completed 5th year exams)	Male	3.75 -4.49	Urban	Govermental school	Graduate	Graduate	With family	Yes	Yes	1	0	Yes	Yes	Yes	Yes	Yes	Yes	Yes	Yes	Yes	No	Yes	Yes	Yes	Yes	Yes	Yes	Yes	No	Yes	No	Yes	No	Yes	Yes	Yes	No	B.†I hav	To get a better grade, lack of preparation for exams
Fifth (completed 5th year exams)	Female	3.75 -4.49	Urban	Private school	Graduate	Primary or Secondary education	With family	Yes	Yes	0	1	Yes	No	Yes	Yes	No	Yes	Yes	Yes	Yes	No	Yes	No	Yes	No	Yes	No	Yes	Yes	Yes	No	Yes	No	Yes	Yes	No	No	B.†I hav	To get a better grade, To avoid embarrassment, To pass a course, lack of preparation for exams
Fifth (completed 5th year exams)	Female	4.50 -5	Urban	Govermental school	Postgraduate or above	Postgraduate or above	With family	Yes	Yes	0	1	Yes	No	Yes	Yes	No	Yes	No	Yes	Yes	No	No	Yes	Yes	No	Yes	Yes	Yes	Yes	Yes	No	Yes	Yes	Yes	No	Yes	No	B.†I hav	academic workload or other assignments
Fifth (completed 5th year exams)	Female	3.75 -4.49	Urban	Private school	Postgraduate or above	Postgraduate or above	With family	No	Yes	0	1	Yes	No	Yes	Yes	Yes	No	Yes	No	Yes	Yes	Yes	No	Yes	No	Yes	No	Yes	No	Yes	No	Yes	Yes	Yes	No	No	No	B.†I hav	To avoid embarrassment, I thought that I can't do the assignment or it would not be good, but now I regret it. Even if I'm wrong it should help me to improve not just give the grade and that's it
Fifth (completed 5th year exams)	Male	3.75 -4.49	Urban	Govermental school	Graduate	Graduate	With family	No	Yes	1	0	Yes	Yes	Yes	Yes	Yes	Yes	Yes	Yes	Yes	No	Yes	Yes	Yes	No	Yes	Yes	Yes	No	Yes	No	Yes	Yes	Yes	No	No	Yes	B.†I hav	lack of preparation for exams, Everyone was cheating at that exam, so I wanted to score like them
Fifth (completed 5th year exams)	Male	4.50 -5	Rural	Private school	Postgraduate or above	Graduate	In the university hostel or with friends	No	No	1	0	Yes	No	Yes	No	Yes	No	Yes	No	Yes	No	Yes	No	Yes	No	Yes	No	Yes	No	Yes	No	Yes	No	Yes	No	No	Yes	B.†I hav	To help friends
Fifth (completed 5th year exams)	Male	4.50 -5	Urban	Govermental school	Primary or Secondary education	Postgraduate or above	In the university hostel or with friends	Yes	Yes	1	0	Yes	No	Yes	No	Yes	No	Yes	No	Yes	No	Yes	No	Yes	No	Yes	No	Yes	No	Yes	No	Yes	No	Yes	No	No	No	B.†I hav	actually i cheeted and couldn't be justified and i didnt cheat for myself i give other students the answers.
Fifth (completed 5th year exams)	Male	3.75 -4.49	Rural	Govermental school	Primary or Secondary education	Primary or Secondary education	With family	Yes	Yes	0	1	Yes	No	Yes	Yes	Yes	No	Yes	Yes	Yes	No	Yes	No	No	No	Yes	Yes	Yes	No	Yes	No	Yes	No	Yes	No	No	No	B.†I hav	To avoid embarrassment, lack of preparation for exams
Fifth (completed 5th year exams)	Male	3.75 -4.49	Urban	Private school	Postgraduate or above	Primary or Secondary education	With family	Yes	Yes	1	1	Yes	Yes	Yes	Yes	Yes	Yes	Yes	Yes	Yes	Yes	Yes	Yes	No	Yes	Yes	Yes	Yes	Yes	Yes	Yes	Yes	Yes	Yes	Yes	Yes	Yes	B.†I hav	To get a better grade, To pass a course, lack of preparation for exams, academic workload or other assignments
Fifth (completed 5th year exams)	Female	4.50 -5	Urban	Govermental school	Primary or Secondary education	Graduate	With family	Yes	Yes	1	0	Yes	No	Yes	No	Yes	No	Yes	No	Yes	No	Yes	Yes	Yes	No	Yes	Yes	Yes	Yes	Yes	No	Yes	Yes	Yes	No	No	No	B.†I hav	academic workload or other assignments
Fifth (completed 5th year exams)	Male	2.75- 3.74	Urban	Private school	Postgraduate or above	Postgraduate or above	With family	Yes	Yes	1	1	Yes	Yes	Yes	No	Yes	Yes	Yes	Yes	Yes	No	Yes	No	Yes	No	Yes	No	Yes	No	Yes	No	Yes	No	Yes	No	No	No	B.†I hav	To look better to family, To pass a course, academic workload or other assignments
Fifth (completed 5th year exams)	Male	2.75- 3.74	Urban	Private school	Postgraduate or above	Postgraduate or above	With family	No	No	0	1	Yes	No	Yes	No	Yes	No	Yes	Yes	Yes	No	Yes	No	No	No	Yes	No	Yes	No	Yes	No	Yes	No	Yes	Yes	Yes	No	B.†I hav	To pass a course, lack of preparation for exams, academic workload or other assignments
Fifth (completed 5th year exams)	Male	3.75 -4.49	Urban	Govermental school	Illiterate	Primary or Secondary education	In the university hostel or with friends	Yes	Yes	1	0	Yes	No	Yes	No	No	Yes	Yes	Yes	Yes	No	No	Yes	Yes	Yes	Yes	Yes	Yes	No	Yes	No	Yes	Yes	Yes	Yes	No	No	B.†I hav	To get a better grade
Fifth (completed 5th year exams)	Male	4.50 -5	Urban	Govermental school	Postgraduate or above	Postgraduate or above	With family	Yes	Yes	1	1	Yes	No	Yes	No	Yes	Yes	Yes	Yes	Yes	No	Yes	No	No	Yes	Yes	No	Yes	No	Yes	No	Yes	Yes	Yes	Yes	No	No	B.†I hav	To get a better grade, To pass a course, lack of preparation for exams
Fifth (completed 5th year exams)	Male	3.75 -4.49	Urban	Govermental school	Postgraduate or above	Postgraduate or above	With family	Yes	Yes	0	0	Yes	No	Yes	No	No	Yes	No	No	Yes	No	No	Yes	Yes	No	Yes	No	Yes	No	Yes	No	Yes	No	Yes	No	Yes	No	B.†I hav	To pass a course, lack of preparation for exams, academic workload or other assignments
Fifth (completed 5th year exams)	Male	3.75 -4.49	Urban	Govermental school	Postgraduate or above	Postgraduate or above	With family	Yes	Yes	0	1	Yes	No	Yes	No	No	Yes	Yes	No	Yes	No	Yes	Yes	Yes	No	Yes	No	Yes	No	Yes	No	Yes	No	Yes	No	No	No	B.†I hav	To pass a course, lack of preparation for exams, academic workload or other assignments
Fifth (completed 5th year exams)	Male	2.75- 3.74	Urban	Govermental school	Primary or Secondary education	Graduate	With family	Yes	Yes	0	1	Yes	No	Yes	No	No	Yes	Yes	No	Yes	No	Yes	No	Yes	No	Yes	No	Yes	No	Yes	No	Yes	No	Yes	No	Yes	No	B.†I hav	To pass a course, lack of preparation for exams, academic workload or other assignments
Fifth (completed 5th year exams)	Male	2.75- 3.74	Urban	Private school	Primary or Secondary education	Postgraduate or above	With family	Yes	Yes	0	0	No	No	No	No	No	No	Yes	Yes	Yes	Yes	No	No	Yes	Yes	No	No	Yes	Yes	Yes	Yes	Yes	Yes	Yes	Yes	Yes	Yes	B.†I hav	To pass a course
Fifth (completed 5th year exams)	Male	3.75 -4.49	Urban	Govermental school	Primary or Secondary education	Primary or Secondary education	With family	Yes	Yes	1	0	Yes	Yes	Yes	No	Yes	No	Yes	No	Yes	No	Yes	No	Yes	No	Yes	No	Yes	No	Yes	No	Yes	No	Yes	No	Yes	No	B.†I hav	To get a better grade, lack of preparation for exams
Fifth (completed 5th year exams)	Male	4.50 -5	Urban	Private school	Graduate	Graduate	With family	Yes	Yes	0	1	Yes	No	Yes	No	No	Yes	Yes	Yes	Yes	Yes	No	Yes	No	Yes	Yes	No	Yes	Yes	Yes	No	Yes	Yes	Yes	Yes	Yes	No	B.†I hav	To pass a course
Fifth (completed 5th year exams)	Female	4.50 -5	Urban	Private school	Primary or Secondary education	Primary or Secondary education	With family	Yes	Yes	0	1	Yes	No	No	Yes	No	Yes	No	Yes	Yes	No	No	Yes	No	No	Yes	Yes	Yes	Yes	No	No	Yes	No	Yes	No	Yes	No	B.†I hav	To get a better grade, academic workload or other assignments
Fifth (completed 5th year exams)	Male	2.75- 3.74	Urban	Govermental school	Primary or Secondary education	Graduate	With family	Yes	Yes	0	1	Yes	No	Yes	Yes	Yes	Yes	Yes	Yes	Yes	No	Yes	Yes	Yes	No	Yes	No	Yes	No	Yes	No	Yes	No	Yes	No	No	No	B.†I hav	lack of preparation for exams
Fifth (completed 5th year exams)	Male	2.75- 3.74	Urban	Govermental school	Primary or Secondary education	Primary or Secondary education	With family	Yes	Yes	1	0	Yes	Yes	Yes	Yes	No	Yes	No	Yes	Yes	No	Yes	Yes	No	No	No	No	Yes	Yes	Yes	Yes	Yes	Yes	Yes	Yes	Yes	No	B.†I hav	To get a better grade, To pass a course
Fifth (completed 5th year exams)	Female	4.50 -5	Urban	Private school	Graduate	Postgraduate or above	With family	Yes	Yes	0	1	Yes	Yes	Yes	Yes	No	Yes	Yes	Yes	Yes	Yes	No	Yes	Yes	No	Yes	Yes	Yes	Yes	Yes	No	Yes	Yes	Yes	Yes	Yes	No	B.†I hav	To get a better grade, To pass a course, lack of preparation for exams, academic workload or other assignments
Fifth (completed 5th year exams)	Female	3.75 -4.49	Urban	Govermental school	Graduate	Graduate	With family	Yes	Yes	1	0	Yes	No	Yes	No	Yes	No	No	No	Yes	No	No	No	Yes	No	Yes	No	Yes	No	Yes	No	Yes	No	Yes	No	Yes	No	B.†I hav	To get a better grade, academic workload or other assignments
Fifth (completed 5th year exams)	Male	2.75- 3.74	Urban	Private school	Postgraduate or above	Postgraduate or above	With family	Yes	Yes	0	1	Yes	Yes	Yes	Yes	Yes	Yes	Yes	Yes	Yes	No	Yes	Yes	Yes	No	Yes	Yes	Yes	Yes	Yes	Yes	Yes	No	Yes	Yes	Yes	No	B.†I hav	To get a better grade, To pass a course, To look better to friends
Fifth (completed 5th year exams)	Female	3.75 -4.49	Urban	Private school	Postgraduate or above	Postgraduate or above	With family	Yes	Yes	0	0	Yes	Yes	Yes	Yes	No	Yes	No	Yes	Yes	No	Yes	No	Yes	No	Yes	No	Yes	Yes	Yes	Yes	Yes	Yes	Yes	No	Yes	No	B.†I hav	To pass a course
Fifth (completed 5th year exams)	Female	4.50 -5	Urban	Private school	Graduate	Graduate	With family	Yes	Yes	1	1	Yes	No	Yes	No	No	Yes	No	Yes	Yes	No	No	Yes	Yes	No	Yes	No	Yes	No	Yes	No	Yes	Yes	Yes	Yes	Yes	No	B.†I hav	To get a better grade
Fifth (completed 5th year exams)	Female	4.50 -5	Urban	Govermental school	Graduate	Postgraduate or above	With family	Yes	Yes	1	0	Yes	No	Yes	No	Yes	Yes	Yes	Yes	Yes	No	Yes	Yes	Yes	No	Yes	Yes	Yes	No	Yes	No	Yes	Yes	Yes	No	Yes	No	B.†I hav	lack of preparation for exams, academic workload or other assignments
Fifth (completed 5th year exams)	Male	4.50 -5	Urban	Private school	Graduate	Postgraduate or above	With family	Yes	No	1	1	Yes	No	Yes	Yes	Yes	No	Yes	Yes	Yes	Yes	Yes	Yes	Yes	No	Yes	No	Yes	Yes	Yes	No	Yes	No	Yes	Yes	No	No	B.†I hav	To get a better grade, academic workload or other assignments
Fourth year (completed 4th year exams)	Female	4.50 -5	Urban	Govermental school	Postgraduate or above	Postgraduate or above	With family	Yes	Yes	1	0	Yes	No	Yes	No	Yes	No	Yes	No	Yes	No	Yes	No	Yes	No	Yes	Yes	Yes	No	Yes	No	Yes	Yes	Yes	Yes	No	No	B.†I hav	To get a better grade, The questions weren't part of the curriculum
Fourth year (completed 4th year exams)	Female	3.75 -4.49	Urban	Govermental school	Postgraduate or above	Postgraduate or above	With family	Yes	Yes	0	1	Yes	No	Yes	Yes	Yes	Yes	Yes	Yes	Yes	No	Yes	No	Yes	No	Yes	No	Yes	No	Yes	No	Yes	Yes	Yes	No	No	No	B.†I hav	To get a better grade
Fourth year (completed 4th year exams)	Female	4.50 -5	Urban	Private school	Graduate	Postgraduate or above	With family	Yes	Yes	1	1	Yes	No	Yes	Yes	Yes	Yes	Yes	Yes	Yes	No	Yes	No	Yes	No	Yes	No	Yes	No	Yes	No	Yes	No	Yes	No	No	No	B.†I hav	To get a better grade, lack of preparation for exams, academic workload or other assignments
Fourth year (completed 4th year exams)	Female	4.50 -5	Urban	Private school	Postgraduate or above	Postgraduate or above	With family	Yes	Yes	1	0	Yes	No	Yes	No	Yes	Yes	No	Yes	Yes	No	Yes	No	Yes	No	Yes	Yes	No	Yes	Yes	Yes	Yes	Yes	Yes	No	Yes	No	B.†I hav	lack of preparation for exams, academic workload or other assignments
Fourth year (completed 4th year exams)	Female	4.50 -5	Urban	Private school	Primary or Secondary education	Postgraduate or above	With family	Yes	Yes	1	0	Yes	No	Yes	No	Yes	Yes	Yes	Yes	Yes	No	Yes	Yes	Yes	No	Yes	No	Yes	Yes	Yes	No	Yes	No	Yes	No	Yes	No	B.†I hav	To get a better grade, To pass a course, I know it's not a justification
Fourth year (completed 4th year exams)	Female	4.50 -5	Urban	Govermental school	Graduate	Postgraduate or above	With family	Yes	Yes	0	1	Yes	No	Yes	Yes	Yes	Yes	Yes	Yes	Yes	No	Yes	No	Yes	Yes	Yes	Yes	Yes	Yes	Yes	No	Yes	Yes	Yes	Yes	No	No	B.†I hav	To get a better grade, To avoid embarrassment, lack of preparation for exams, Some doctors help certain students so we feel like we need to stand for ourselves:)
Fourth year (completed 4th year exams)	Female	4.50 -5	Urban	Govermental school	Graduate	Graduate	With family	Yes	Yes	0	1	Yes	Yes	Yes	No	No	Yes	Yes	No	Yes	No	Yes	No	No	Yes	Yes	No	Yes	No	Yes	Yes	Yes	No	Yes	Yes	No	No	B.†I hav	To get a better grade
Fourth year (completed 4th year exams)	Female	4.50 -5	Urban	Private school	Graduate	Postgraduate or above	With family	Yes	Yes	1	0	Yes	No	Yes	No	Yes	No	Yes	No	Yes	No	Yes	No	Yes	No	Yes	No	Yes	Yes	Yes	Yes	Yes	Yes	Yes	Yes	Yes	No	B.†I hav	To get a better grade
Fourth year (completed 4th year exams)	Female	3.75 -4.49	Urban	Govermental school	Postgraduate or above	Primary or Secondary education	With family	Yes	Yes	1	0	Yes	No	Yes	No	Yes	Yes	Yes	Yes	Yes	No	Yes	No	Yes	Yes	Yes	Yes	Yes	No	Yes	No	Yes	Yes	Yes	Yes	Yes	No	B.†I hav	To avoid embarrassment, To pass a course, academic workload or other assignments
Fourth year (completed 4th year exams)	Male	3.75 -4.49	Urban	Govermental school	Graduate	Postgraduate or above	With family	Yes	Yes	1	1	Yes	No	Yes	Yes	No	Yes	Yes	Yes	Yes	No	Yes	No	Yes	No	Yes	No	Yes	No	Yes	No	Yes	No	Yes	No	No	No	B.†I hav	To get a better grade
Fourth year (completed 4th year exams)	Male	3.75 -4.49	Urban	Private school	Primary or Secondary education	Postgraduate or above	With family	Yes	Yes	0	1	Yes	No	Yes	Yes	No	Yes	Yes	No	Yes	No	No	Yes	Yes	No	Yes	No	Yes	Yes	No	No	Yes	No	Yes	No	Yes	No	B.†I hav	To get a better grade, To pass a course
Fourth year (completed 4th year exams)	Female	4.50 -5	Urban	Private school	Postgraduate or above	Postgraduate or above	With family	Yes	Yes	1	1	No	Yes	Yes	No	No	Yes	No	Yes	Yes	No	No	Yes	No	No	Yes	No	Yes	No	Yes	No	Yes	No	Yes	No	Yes	Yes	B.†I hav	To get a better grade, To avoid embarrassment, To pass a course, To look better to friends, lack of preparation for exams, academic workload or other assignments
Fourth year (completed 4th year exams)	Female	4.50 -5	Urban	Private school	Postgraduate or above	Postgraduate or above	With family	Yes	Yes	1	0	Yes	No	Yes	No	Yes	Yes	Yes	Yes	Yes	No	Yes	No	Yes	No	Yes	No	Yes	No	Yes	No	Yes	No	Yes	Yes	No	No	B.†I hav	To get a better grade, To avoid embarrassment, To look better to friends, lack of preparation for exams, academic workload or other assignments
Fourth year (completed 4th year exams)	Male	3.75 -4.49	Urban	Private school	Postgraduate or above	Postgraduate or above	With family	Yes	Yes	1	1	Yes	No	Yes	Yes	Yes	No	Yes	No	Yes	No	Yes	No	Yes	No	Yes	No	Yes	No	Yes	Yes	Yes	Yes	Yes	Yes	Yes	No	B.†I hav	To pass a course
Fourth year (completed 4th year exams)	Male	3.75 -4.49	Rural	Govermental school	Graduate	Graduate	With family	Yes	Yes	1	0	Yes	No	Yes	No	No	Yes	No	Yes	Yes	No	Yes	No	Yes	No	Yes	No	Yes	Yes	Yes	No	Yes	No	Yes	Yes	Yes	No	B.†I hav	To get a better grade, To pass a course, Because other cheat and take better grade than me
Fourth year (completed 4th year exams)	Male	3.75 -4.49	Urban	Private school	Graduate	Postgraduate or above	With family	Yes	Yes	1	0	Yes	No	Yes	Yes	Yes	Yes	Yes	Yes	Yes	No	Yes	Yes	Yes	No	Yes	No	Yes	Yes	Yes	Yes	Yes	Yes	Yes	No	Yes	No	B.†I hav	To avoid embarrassment, To pass a course, lack of preparation for exams, academic workload or other assignments
Fourth year (completed 4th year exams)	Male	3.75 -4.49	Rural	Govermental school	Primary or Secondary education	Graduate	With family	Yes	Yes	1	1	Yes	No	Yes	Yes	Yes	No	Yes	Yes	Yes	No	Yes	Yes	Yes	No	Yes	No	Yes	No	Yes	Yes	Yes	No	Yes	Yes	No	No	B.†I hav	To get a better grade, To pass a course
Fourth year (completed 4th year exams)	Male	3.75 -4.49	Urban	Private school	Graduate	Postgraduate or above	With family	Yes	Yes	1	0	Yes	No	Yes	No	Yes	Yes	Yes	No	Yes	No	Yes	No	Yes	No	Yes	No	Yes	Yes	Yes	Yes	Yes	No	Yes	No	Yes	No	B.†I hav	To get a better grade, To pass a course, lack of preparation for exams
Fourth year (completed 4th year exams)	Male	3.75 -4.49	Urban	Private school	Postgraduate or above	Postgraduate or above	With family	Yes	Yes	1	1	Yes	No	Yes	Yes	No	No	Yes	Yes	Yes	No	No	No	Yes	No	Yes	No	Yes	No	Yes	No	Yes	No	Yes	Yes	Yes	No	B.†I hav	To get a better grade, To pass a course, lack of preparation for exams, academic workload or other assignments
Fourth year (completed 4th year exams)	Male	4.50 -5	Rural	Govermental school	Primary or Secondary education	Primary or Secondary education	With family	Yes	Yes	1	0	Yes	No	Yes	No	Yes	No	Yes	No	Yes	No	Yes	No	Yes	No	Yes	Yes	Yes	No	Yes	No	Yes	No	Yes	No	No	No	B.†I hav	lack of preparation for exams
Fourth year (completed 4th year exams)	Male	3.75 -4.49	Urban	Private school	Graduate	Postgraduate or above	With family	Yes	Yes	1	0	Yes	No	Yes	No	Yes	No	Yes	No	Yes	No	Yes	No	Yes	No	Yes	No	Yes	No	Yes	No	Yes	No	Yes	No	No	No	B.†I hav	To get a better grade, To avoid embarrassment, To pass a course
Fourth year (completed 4th year exams)	Male	4.50 -5	Urban	Govermental school	Graduate	Graduate	With family	Yes	Yes	1	0	Yes	No	Yes	No	Yes	No	Yes	No	Yes	No	Yes	No	Yes	No	Yes	No	Yes	No	Yes	Yes	Yes	Yes	Yes	Yes	No	No	B.†I hav	lack of preparation for exams
Fourth year (completed 4th year exams)	Male	4.50 -5	Urban	Govermental school	Graduate	Postgraduate or above	With family	Yes	Yes	1	0	Yes	No	Yes	No	No	Yes	Yes	No	Yes	No	Yes	No	Yes	No	Yes	No	Yes	Yes	Yes	Yes	Yes	Yes	Yes	No	No	No	B.†I hav	To get a better grade, To look better to family, To look better to friends, lack of preparation for exams
Fourth year (completed 4th year exams)	Male	2.75- 3.74	Urban	Private school	Graduate	Postgraduate or above	With family	Yes	No	0	1	Yes	No	Yes	No	Yes	No	Yes	No	Yes	No	No	Yes	Yes	No	Yes	No	Yes	Yes	Yes	No	Yes	No	No	Yes	Yes	No	B.†I hav	To pass a course
Fourth year (completed 4th year exams)	Male	3.75 -4.49	Urban	Private school	Illiterate	Primary or Secondary education	With family	Yes	Yes	0	1	Yes	No	No	Yes	No	Yes	No	Yes	Yes	No	No	Yes	Yes	No	Yes	No	Yes	Yes	Yes	Yes	Yes	Yes	Yes	No	Yes	No	B.†I hav	To pass a course, academic workload or other assignments
Fourth year (completed 4th year exams)	Male	3.75 -4.49	Urban	Private school	Illiterate	Primary or Secondary education	With family	Yes	Yes	0	1	Yes	No	No	Yes	No	Yes	No	Yes	Yes	No	No	Yes	Yes	No	Yes	No	Yes	Yes	Yes	Yes	Yes	Yes	Yes	No	Yes	No	B.†I hav	To pass a course, academic workload or other assignments
Fourth year (completed 4th year exams)	Male	3.75 -4.49	Urban	Govermental school	Postgraduate or above	Postgraduate or above	With family	Yes	Yes	0	1	Yes	No	Yes	Yes	Yes	No	Yes	Yes	Yes	No	Yes	No	Yes	No	Yes	No	Yes	No	Yes	No	Yes	No	Yes	No	No	No	B.†I hav	To pass a course, lack of preparation for exams, academic workload or other assignments
Fourth year (completed 4th year exams)	Male	4.50 -5	Urban	Private school	Graduate	Postgraduate or above	With family	Yes	Yes	1	0	Yes	No	Yes	No	Yes	No	Yes	Yes	Yes	No	Yes	No	Yes	Yes	Yes	No	Yes	No	Yes	No	Yes	Yes	Yes	No	Yes	No	B.†I hav	only during the quizzes and OSCEs .. i have no justification thou . its wrong but students got used to it
Fourth year (completed 4th year exams)	Male	3.75 -4.49	Urban	Private school	Primary or Secondary education	Graduate	With family	Yes	Yes	1	0	Yes	No	Yes	No	No	Yes	Yes	No	Yes	No	No	Yes	Yes	No	Yes	No	Yes	No	Yes	No	Yes	No	Yes	Yes	No	No	B.†I hav	To get a better grade, I know the answer but I'm not sure about it
Fourth year (completed 4th year exams)	Male	4.50 -5	Urban	Private school	Graduate	Postgraduate or above	With family	Yes	Yes	1	0	Yes	No	Yes	No	Yes	No	Yes	Yes	Yes	No	Yes	No	Yes	No	Yes	No	Yes	Yes	Yes	No	Yes	No	Yes	Yes	Yes	No	B.†I hav	To get a better grade
Fourth year (completed 4th year exams)	Male	4.50 -5	Urban	Private school	Postgraduate or above	Graduate	With family	Yes	Yes	1	1	Yes	Yes	Yes	Yes	Yes	Yes	Yes	Yes	Yes	Yes	Yes	Yes	Yes	Yes	Yes	No	Yes	Yes	Yes	No	Yes	Yes	Yes	Yes	Yes	No	B.†I hav	To pass a course, lack of preparation for exams
Fourth year (completed 4th year exams)	Male	4.50 -5	Urban	Private school	Postgraduate or above	Postgraduate or above	With family	Yes	Yes	1	0	Yes	No	Yes	Yes	Yes	Yes	Yes	Yes	Yes	No	No	Yes	Yes	No	Yes	No	Yes	No	Yes	No	Yes	No	Yes	Yes	Yes	No	B.†I hav	To get a better grade
Fourth year (completed 4th year exams)	Male	4.50 -5	Urban	Govermental school	Primary or Secondary education	Primary or Secondary education	With family	Yes	Yes	0	0	Yes	No	Yes	No	No	Yes	Yes	Yes	Yes	No	No	Yes	Yes	No	Yes	No	Yes	Yes	Yes	No	Yes	No	Yes	Yes	Yes	No	B.†I hav	To get a better grade, To pass a course, lack of preparation for exams, academic workload or other assignments, Fuck off
Fourth year (completed 4th year exams)	Male	4.50 -5	Urban	Private school	Graduate	Primary or Secondary education	With family	Yes	Yes	0	1	No	Yes	Yes	No	Yes	Yes	Yes	Yes	Yes	No	Yes	No	Yes	No	Yes	No	Yes	No	Yes	No	Yes	No	Yes	Yes	Yes	No	B.†I hav	To get a better grade, academic workload or other assignments
Fourth year (completed 4th year exams)	Male	3.75 -4.49	Urban	Private school	Primary or Secondary education	Postgraduate or above	With family	Yes	Yes	0	1	Yes	No	Yes	Yes	No	Yes	Yes	Yes	Yes	No	Yes	No	No	Yes	Yes	No	Yes	Yes	Yes	Yes	Yes	No	Yes	Yes	Yes	No	B.†I hav	To get a better grade, To pass a course, lack of preparation for exams, academic workload or other assignments
Fourth year (completed 4th year exams)	Male	3.75 -4.49	Urban	Private school	Graduate	Graduate	With family	Yes	Yes	1	1	Yes	Yes	Yes	Yes	Yes	No	Yes	Yes	Yes	No	Yes	No	Yes	No	Yes	No	Yes	Yes	Yes	No	Yes	No	Yes	Yes	Yes	No	B.†I hav	To get a better grade, To pass a course, lack of preparation for exams
Fourth year (completed 4th year exams)	Male	3.75 -4.49	Urban	Private school	Graduate	Postgraduate or above	With family	Yes	Yes	1	0	Yes	No	Yes	No	Yes	Yes	Yes	No	Yes	No	No	Yes	Yes	No	Yes	No	Yes	No	Yes	Yes	Yes	Yes	Yes	Yes	Yes	No	B.†I hav	To pass a course, Because the paper was in front of me with the answers obviously marked
internship	Male	4.50 -5	Rural	Govermental school	Graduate	Graduate	With family	Yes	Yes	1	0	Yes	No	Yes	No	Yes	No	Yes	No	Yes	No	Yes	No	Yes	No	Yes	No	Yes	No	Yes	No	Yes	No	Yes	No	Yes	No	B.†I hav	To get a better grade, lack of preparation for exams
internship	Male	3.75 -4.49	Urban	Govermental school	Primary or Secondary education	Primary or Secondary education	With family	Yes	Yes	0	1	Yes	Yes	No	Yes	No	Yes	Yes	No	Yes	No	Yes	Yes	Yes	No	Yes	Yes	Yes	Yes	Yes	Yes	Yes	Yes	Yes	Yes	No	No	B.†I hav	To avoid embarrassment
internship	Male	2.75- 3.74	Urban	Govermental school	Primary or Secondary education	Primary or Secondary education	With family	Yes	Yes	0	1	Yes	Yes	No	No	No	No	Yes	No	Yes	No	No	No	No	No	Yes	Yes	Yes	No	Yes	No	Yes	No	Yes	No	No	No	B.†I hav	To pass a course
internship	Male	3.75 -4.49	Urban	Govermental school	Graduate	Graduate	With family	Yes	Yes	0	1	Yes	No	Yes	No	No	Yes	No	Yes	Yes	No	Yes	No	Yes	No	Yes	Yes	Yes	No	Yes	No	Yes	No	Yes	No	Yes	No	B.†I hav	academic workload or other assignments
internship	Male	3.75 -4.49	Urban	Govermental school	Graduate	Postgraduate or above	With family	Yes	Yes	1	1	Yes	Yes	Yes	Yes	Yes	Yes	Yes	Yes	Yes	No	Yes	Yes	Yes	No	Yes	Yes	Yes	Yes	Yes	Yes	Yes	Yes	Yes	Yes	Yes	No	B.†I hav	lack of preparation for exams
internship	Male	3.75 -4.49	Urban	Private school	Postgraduate or above	Postgraduate or above	With family	Yes	Yes	1	0	Yes	No	Yes	Yes	No	Yes	Yes	Yes	Yes	No	No	Yes	Yes	No	Yes	No	Yes	No	Yes	No	Yes	No	Yes	No	Yes	No	B.†I hav	OSCE stations are passed down easily
internship	Female	3.75 -4.49	Urban	Private school	Postgraduate or above	Postgraduate or above	With family	Yes	Yes	0	1	Yes	No	Yes	No	Yes	No	Yes	No	Yes	No	No	No	Yes	No	Yes	No	Yes	No	Yes	No	Yes	No	Yes	No	No	No	B.†I hav	To get a better grade, No justification
internship	Male	2.75- 3.74	Urban	Govermental school	Primary or Secondary education	Postgraduate or above	With family	Yes	Yes	0	1	Yes	No	Yes	No	Yes	Yes	Yes	Yes	Yes	No	Yes	No	No	Yes	Yes	No	Yes	No	Yes	Yes	Yes	No	Yes	Yes	No	No	B.†I hav	To get a better grade
internship	Female	2.75- 3.74	Urban	Private school	Graduate	Postgraduate or above	With family	Yes	Yes	1	1	Yes	No	Yes	No	Yes	Yes	Yes	Yes	Yes	No	No	Yes	Yes	No	Yes	Yes	Yes	Yes	Yes	Yes	Yes	Yes	Yes	Yes	Yes	No	B.†I hav	To get a better grade, To pass a course, lack of preparation for exams, academic workload or other assignments, Cheating can never be justified I have done it before a lot of people do it but it's wrong doesn't help in the whole learning experience
internship	Male	4.50 -5	Urban	Govermental school	Primary or Secondary education	Primary or Secondary education	In the university hostel or with friends	Yes	Yes	0	0	Yes	Yes	Yes	Yes	Yes	Yes	Yes	Yes	Yes	Yes	No	No	Yes	Yes	Yes	Yes	Yes	Yes	Yes	Yes	Yes	Yes	Yes	Yes	No	No	B.†I hav	To get a better grade, To pass a course, academic workload or other assignments
internship	Female	2.75- 3.74	Urban	Private school	Graduate	Postgraduate or above	With family	Yes	Yes	1	1	Yes	No	Yes	No	Yes	Yes	Yes	Yes	Yes	No	No	Yes	Yes	No	Yes	Yes	Yes	Yes	Yes	Yes	Yes	Yes	Yes	Yes	Yes	No	B.†I hav	To get a better grade, To pass a course, lack of preparation for exams, academic workload or other assignments, Cheating can never be justified I have done it before a lot of people do it but it's wrong doesn't help in the whole learning experience
internship	Male	4.50 -5	Urban	Private school	Postgraduate or above	Postgraduate or above	With family	Yes	Yes	0	1	Yes	No	Yes	No	No	Yes	Yes	No	Yes	No	Yes	No	No	Yes	Yes	No	Yes	No	Yes	No	Yes	No	Yes	No	Yes	No	B.†I hav	lack of preparation for exams, academic workload or other assignments
internship	Male	3.75 -4.49	Urban	Govermental school	Graduate	Graduate	With family	Yes	Yes	1	1	Yes	Yes	Yes	No	Yes	No	Yes	No	Yes	No	Yes	Yes	Yes	No	Yes	Yes	Yes	No	Yes	No	Yes	Yes	Yes	Yes	No	No	B.†I hav	To get a better grade, lack of preparation for exams, everyone is cheating
internship	Male	3.75 -4.49	Urban	Private school	Primary or Secondary education	Graduate	With family	No	Yes	0	1	No	Yes	Yes	Yes	Yes	Yes	Yes	Yes	Yes	No	Yes	No	No	No	Yes	No	Yes	Yes	Yes	No	Yes	No	Yes	No	Yes	No	B.†I hav	It was easy to do it
internship	Female	4.50 -5	Urban	Private school	Postgraduate or above	Postgraduate or above	With family	Yes	Yes	0	0	Yes	No	Yes	No	No	Yes	Yes	No	Yes	No	Yes	No	Yes	No	Yes	No	Yes	No	Yes	No	Yes	No	Yes	No	Yes	No	B.†I hav	To help out others
internship	Male	2.75- 3.74	Rural	Govermental school	Postgraduate or above	Postgraduate or above	With family	Yes	Yes	1	1	Yes	No	Yes	No	No	Yes	Yes	Yes	Yes	No	Yes	No	Yes	No	Yes	No	Yes	No	Yes	No	Yes	Yes	Yes	No	Yes	No	B.†I hav	To pass a course
internship	Male	2.75- 3.74	Urban	Govermental school	Illiterate	Postgraduate or above	With family	Yes	Yes	1	1	Yes	No	Yes	No	No	Yes	No	Yes	No	Yes	No	Yes	No	Yes	Yes	Yes	Yes	Yes	Yes	Yes	Yes	Yes	Yes	Yes	Yes	Yes	B.†I hav	To pass a course
internship	Male	3.75 -4.49	Rural	Govermental school	Primary or Secondary education	Postgraduate or above	With family	Yes	Yes	0	0	Yes	No	Yes	No	Yes	No	Yes	No	Yes	No	No	No	Yes	No	Yes	Yes	Yes	No	Yes	No	Yes	No	Yes	No	No	No	B.†I hav	To pass a course, lack of preparation for exams, academic workload or other assignments
internship	Female	2.75- 3.74	Urban	Private school	Graduate	Primary or Secondary education	With family	Yes	No	1	0	Yes	No	Yes	No	Yes	Yes	Yes	No	Yes	No	Yes	No	Yes	No	Yes	Yes	Yes	No	Yes	No	Yes	No	Yes	No	No	No	B.†I hav	To pass a course, During an OSCE a senior told me the right answers although I didn't ask him to .. I didn't know the answer and he kept saying "write it down" until I did
internship	Male	3.75 -4.49	Urban	Govermental school	Primary or Secondary education	Primary or Secondary education	With family	Yes	Yes	1	1	Yes	Yes	No	Yes	Yes	Yes	Yes	Yes	Yes	No	No	Yes	Yes	No	Yes	No	Yes	No	Yes	No	Yes	No	Yes	Yes	No	No	B.†I hav	To pass a course, lack of preparation for exams, academic workload or other assignments
internship	Male	3.75 -4.49	Urban	Govermental school	Graduate	Postgraduate or above	With family	Yes	Yes	0	1	Yes	No	Yes	Yes	No	Yes	Yes	Yes	Yes	No	Yes	No	Yes	No	Yes	No	Yes	No	Yes	No	Yes	Yes	Yes	Yes	No	No	B.†I hav	To get a better grade, To pass a course, lack of preparation for exams
internship	Female	3.75 -4.49	Urban	Private school	Postgraduate or above	Graduate	With family	Yes	Yes	0	1	Yes	No	Yes	No	Yes	No	Yes	No	Yes	No	Yes	Yes	Yes	No	Yes	Yes	Yes	Yes	Yes	Yes	Yes	No	Yes	No	No	No	B.†I hav	To get a better grade, To avoid embarrassment, To pass a course, lack of preparation for exams
internship	Male	2.75- 3.74	Urban	Private school	Postgraduate or above	Postgraduate or above	With family	Yes	No	0	1	Yes	No	Yes	Yes	Yes	No	Yes	Yes	Yes	No	Yes	Yes	Yes	No	Yes	No	Yes	Yes	Yes	No	Yes	Yes	Yes	Yes	Yes	No	B.†I hav	To look better to family, To pass a course, lack of preparation for exams
internship	Male	3.75 -4.49	Urban	Private school	Graduate	Graduate	With family	Yes	Yes	1	0	Yes	No	Yes	Yes	Yes	Yes	Yes	Yes	Yes	No	Yes	No	Yes	No	Yes	No	Yes	No	Yes	No	Yes	No	Yes	No	Yes	No	B.†I hav	To get a better grade, To pass a course
internship	Male	2.75- 3.74	Urban	Govermental school	Postgraduate or above	Graduate	With family	Yes	No	1	1	Yes	Yes	Yes	Yes	Yes	Yes	Yes	Yes	Yes	No	Yes	Yes	Yes	No	Yes	No	Yes	No	Yes	No	Yes	Yes	Yes	Yes	Yes	No	B.†I hav	To get a better grade, To pass a course, lack of preparation for exams, academic workload or other assignments
internship	Male	3.75 -4.49	Urban	Private school	Graduate	Postgraduate or above	With family	Yes	Yes	0	1	Yes	Yes	Yes	No	No	Yes	Yes	No	Yes	No	Yes	No	No	No	Yes	No	Yes	Yes	Yes	No	Yes	No	Yes	No	Yes	No	B.†I hav	To get a better grade, To avoid embarrassment, To pass a course, academic workload or other assignments
internship	Male	2.75- 3.74	Urban	Govermental school	Primary or Secondary education	Graduate	With family	Yes	Yes	1	0	Yes	No	Yes	No	No	Yes	Yes	No	Yes	No	Yes	No	No	Yes	Yes	No	Yes	No	Yes	No	Yes	No	Yes	No	No	Yes	B.†I hav	To pass a course
internship	Male	3.75 -4.49	Urban	Private school	Graduate	Postgraduate or above	With family	Yes	No	1	0	Yes	No	Yes	No	No	No	Yes	Yes	Yes	No	Yes	No	Yes	No	Yes	No	Yes	No	Yes	No	Yes	No	Yes	No	Yes	No	B.†I hav	To get a better grade, To pass a course, lack of preparation for exams, academic workload or other assignments
internship	Male	3.75 -4.49	Rural	Govermental school	Graduate	Postgraduate or above	With family	Yes	Yes	1	1	Yes	No	No	No	No	No	Yes	No	Yes	No	No	Yes	No	No	Yes	Yes	Yes	No	Yes	No	Yes	No	Yes	Yes	No	No	B.†I hav	To get a better grade
internship	Female	4.50 -5	Urban	Private school	Graduate	Postgraduate or above	With family	Yes	Yes	1	0	Yes	No	Yes	Yes	Yes	Yes	Yes	Yes	Yes	No	Yes	No	Yes	No	Yes	No	Yes	Yes	Yes	No	Yes	No	Yes	No	Yes	No	B.†I hav	lack of preparation for exams, academic workload or other assignments
internship	Male	2.75- 3.74	Urban	Private school	Graduate	Primary or Secondary education	With family	Yes	Yes	1	0	Yes	No	Yes	Yes	No	Yes	No	Yes	Yes	No	No	No	Yes	No	Yes	No	No	Yes	Yes	No	Yes	Yes	No	Yes	Yes	No	B.†I hav	To get a b
internship	Male	4.50 -5	Urban	Private school	Graduate	Graduate	With family	Yes	Yes	1	0	Yes	No	Yes	No	Yes	No	No	No	Yes	No	No	No	Yes	No	Yes	No	Yes	No	Yes	No	Yes	Yes	Yes	Yes	Yes	No	B.†I hav	To get a better grade, academic workload or other assignments, Exam questions were not part of the curriculum
internship	Female	2.75- 3.74	Urban	Govermental school	Primary or Secondary education	Graduate	With family	Yes	Yes	0	0	Yes	No	Yes	No	Yes	No	Yes	No	Yes	No	Yes	No	No	Yes	Yes	No	Yes	No	Yes	No	Yes	No	Yes	No	No	No	B.†I hav	I looked to my colleauge paper accidently
internship	Female	3.75 -4.49	Urban	Private school	Graduate	Graduate	With family	Yes	Yes	0	1	Yes	No	Yes	No	No	Yes	No	Yes	Yes	No	No	Yes	Yes	No	Yes	No	Yes	No	Yes	Yes	Yes	No	Yes	No	Yes	No	B.†I hav	To get a better grade
internship	Male	3.75 -4.49	Urban	Private school	Postgraduate or above	Postgraduate or above	With family	No	No	0	1	No	Yes	No	Yes	Yes	No	No	Yes	Yes	No	No	Yes	No	Yes	Yes	Yes	Yes	No	Yes	No	Yes	No	Yes	No	Yes	No	B.†I hav	To avoid embarrassment, To pass a course
Fifth (completed 5th year exams)	Male	3.75 -4.49	Urban	Private school	Postgraduate or above	Postgraduate or above	With family	Yes	Yes	1	0	Yes	Yes	Yes	Yes	No	Yes	No	Yes	Yes	No	Yes	Yes	Yes	Yes	Yes	Yes	Yes	No	Yes	Yes	Yes	Yes	Yes	No	Yes	No	Never
Fifth (completed 5th year exams)	Male	3.75 -4.49	Urban	Private school	Graduate	Postgraduate or above	With family	Yes	Yes	0	1	Yes	No	Yes	Yes	No	Yes	Yes	Yes	Yes	No	No	Yes	Yes	No	Yes	No	Yes	No	Yes	No	Yes	No	Yes	No	No	No	Never
Fifth (completed 5th year exams)	Male	4.50 -5	Urban	Govermental school	Primary or Secondary education	Primary or Secondary education	With family	Yes	Yes	0	1	Yes	No	Yes	No	Yes	No	Yes	No	Yes	No	No	Yes	Yes	No	Yes	No	Yes	No	Yes	No	Yes	No	Yes	No	Yes	No	Never
Fifth (completed 5th year exams)	Male	3.75 -4.49	Urban	Govermental school	Postgraduate or above	Postgraduate or above	With family	Yes	Yes	0	1	No	No	Yes	No	No	Yes	Yes	No	Yes	No	Yes	No	Yes	No	Yes	No	Yes	No	Yes	No	Yes	No	Yes	No	No	No	Never
Fifth (completed 5th year exams)	Male	4.50 -5	Urban	Private school	Postgraduate or above	Postgraduate or above	With family	Yes	Yes	0	0	Yes	No	Yes	No	Yes	Yes	No	No	Yes	No	Yes	No	Yes	No	Yes	No	Yes	No	Yes	No	Yes	No	Yes	No	Yes	No	Never
Fifth (completed 5th year exams)	Male	3.75 -4.49	Urban	Private school	Graduate	Postgraduate or above	With family	Yes	Yes	1	0	Yes	No	Yes	No	Yes	No	Yes	No	Yes	No	No	Yes	No	Yes	Yes	No	Yes	No	Yes	No	Yes	No	Yes	No	No	No	Never
Fifth (completed 5th year exams)	Male	3.75 -4.49	Urban	Private school	Primary or Secondary education	Graduate	With family	Yes	Yes	0	1	Yes	No	Yes	No	Yes	No	Yes	No	Yes	No	Yes	No	Yes	No	Yes	No	Yes	No	Yes	No	Yes	No	Yes	No	Yes	No	Never
Fifth (completed 5th year exams)	Male	3.75 -4.49	Urban	Private school	Graduate	Postgraduate or above	With family	Yes	Yes	1	0	Yes	No	Yes	No	Yes	No	Yes	No	Yes	No	Yes	No	Yes	No	Yes	No	Yes	No	Yes	No	Yes	No	Yes	No	Yes	No	Never
Fifth (completed 5th year exams)	Male	4.50 -5	Urban	Private school	Postgraduate or above	Postgraduate or above	With family	Yes	Yes	0	0	Yes	No	Yes	No	No	Yes	Yes	No	Yes	No	Yes	No	Yes	No	Yes	No	Yes	No	Yes	No	Yes	No	Yes	No	No	No	Never
Fifth (completed 5th year exams)	Male	2.75- 3.74	Urban	Govermental school	Primary or Secondary education	Primary or Secondary education	With family	Yes	Yes	1	0	Yes	No	Yes	No	No	No	No	No	Yes	No	No	Yes	Yes	No	Yes	No	No	No	Yes	No	No	No	Yes	No	No	No	Never
Fifth (completed 5th year exams)	Male	4.50 -5	Urban	Private school	Primary or Secondary education	Primary or Secondary education	With family	Yes	Yes	0	1	Yes	No	Yes	No	No	Yes	Yes	No	Yes	No	Yes	No	Yes	No	Yes	No	Yes	No	Yes	No	Yes	No	Yes	No	No	Yes	Never
Fifth (completed 5th year exams)	Male	3.75 -4.49	Urban	Govermental school	Primary or Secondary education	Primary or Secondary education	In the university hostel or with friends	Yes	Yes	1	0	Yes	No	Yes	No	No	No	Yes	No	Yes	No	Yes	No	Yes	No	Yes	No	Yes	No	Yes	No	Yes	No	Yes	No	Yes	No	Never
Fifth (completed 5th year exams)	Female	4.50 -5	Urban	Govermental school	Graduate	Graduate	With family	Yes	Yes	1	0	Yes	No	Yes	No	Yes	No	Yes	No	Yes	No	Yes	No	Yes	No	Yes	No	Yes	No	Yes	No	Yes	No	Yes	No	No	No	Never
Fifth (completed 5th year exams)	Female	4.50 -5	Urban	Private school	Postgraduate or above	Postgraduate or above	With family	Yes	Yes	0	1	Yes	No	Yes	No	Yes	No	Yes	No	Yes	No	Yes	No	Yes	No	Yes	No	Yes	No	Yes	No	Yes	No	Yes	No	No	No	Never
Fifth (completed 5th year exams)	Female	3.75 -4.49	Urban	Private school	Primary or Secondary education	Primary or Secondary education	With family	Yes	Yes	1	0	Yes	No	Yes	No	No	Yes	Yes	No	Yes	No	Yes	No	Yes	No	Yes	Yes	Yes	No	Yes	No	Yes	No	Yes	No	No	No	Never
Fifth (completed 5th year exams)	Male	3.75 -4.49	Urban	Private school	Graduate	Postgraduate or above	With family	Yes	Yes	1	0	Yes	Yes	Yes	Yes	No	Yes	Yes	Yes	Yes	Yes	Yes	Yes	Yes	Yes	Yes	No	Yes	No	Yes	Yes	Yes	Yes	Yes	Yes	Yes	Yes	Never
Fifth (completed 5th year exams)	Female	4.50 -5	Urban	Private school	Postgraduate or above	Postgraduate or above	With family	Yes	Yes	0	1	Yes	No	Yes	No	Yes	Yes	Yes	Yes	Yes	No	Yes	No	Yes	No	Yes	No	Yes	No	Yes	No	Yes	No	Yes	No	No	No	Never
Fifth (completed 5th year exams)	Female	2.75- 3.74	Urban	Private school	Primary or Secondary education	Graduate	With family	Yes	Yes	0	1	Yes	No	Yes	No	No	Yes	Yes	Yes	Yes	No	Yes	No	Yes	No	Yes	Yes	Yes	No	Yes	No	Yes	No	Yes	No	No	No	Never
Fifth (completed 5th year exams)	Female	4.50 -5	Urban	Govermental school	Graduate	Postgraduate or above	With family	Yes	Yes	0	1	Yes	No	Yes	No	Yes	Yes	Yes	No	Yes	No	Yes	No	Yes	No	Yes	No	Yes	No	Yes	No	Yes	No	Yes	No	No	No	Never
Fifth (completed 5th year exams)	Female	4.50 -5	Urban	Private school	Postgraduate or above	Postgraduate or above	With family	Yes	Yes	1	0	Yes	No	Yes	No	Yes	Yes	Yes	Yes	Yes	No	No	No	Yes	No	Yes	No	Yes	No	Yes	Yes	No	Yes	Yes	No	Yes	No	Never
Fifth (completed 5th year exams)	Female	4.50 -5	Urban	Private school	Postgraduate or above	Postgraduate or above	With family	Yes	No	1	0	Yes	No	Yes	No	No	No	Yes	Yes	Yes	No	Yes	No	Yes	No	Yes	Yes	Yes	No	Yes	No	Yes	Yes	Yes	No	No	No	Never
Fifth (completed 5th year exams)	Male	3.75 -4.49	Urban	Private school	Illiterate	Graduate	With family	Yes	Yes	1	0	Yes	No	Yes	No	Yes	No	Yes	No	Yes	No	Yes	No	Yes	No	Yes	No	Yes	No	Yes	No	Yes	No	Yes	No	Yes	No	Never
Fifth (completed 5th year exams)	Female	4.50 -5	Urban	Govermental school	Graduate	Postgraduate or above	With family	Yes	Yes	0	1	Yes	No	Yes	No	No	Yes	Yes	No	Yes	No	Yes	No	Yes	No	Yes	No	Yes	No	Yes	No	Yes	Yes	Yes	No	No	Yes	Never
Fifth (completed 5th year exams)	Male	3.75 -4.49	Urban	Private school	Graduate	Postgraduate or above	With family	Yes	Yes	0	1	Yes	Yes	Yes	Yes	Yes	Yes	Yes	Yes	Yes	No	Yes	Yes	Yes	No	Yes	Yes	Yes	No	Yes	No	Yes	No	Yes	No	No	No	Never
Fifth (completed 5th year exams)	Female	4.50 -5	Urban	Private school	Graduate	Postgraduate or above	With family	Yes	Yes	1	0	Yes	No	Yes	No	Yes	Yes	Yes	Yes	Yes	No	No	No	Yes	No	Yes	No	Yes	No	Yes	Yes	Yes	No	Yes	No	Yes	No	Never
Fifth (completed 5th year exams)	Male	4.50 -5	Urban	Private school	Postgraduate or above	Postgraduate or above	With family	Yes	Yes	1	0	Yes	Yes	Yes	No	Yes	No	Yes	No	Yes	No	Yes	No	Yes	No	Yes	Yes	Yes	No	Yes	No	Yes	No	Yes	Yes	No	No	Never
Fifth (completed 5th year exams)	Male	4.50 -5	Urban	Private school	Postgraduate or above	Postgraduate or above	With family	Yes	Yes	1	0	Yes	No	Yes	No	Yes	No	Yes	No	Yes	No	Yes	No	Yes	No	Yes	No	Yes	No	Yes	No	Yes	No	Yes	No	No	No	Never
Fifth (completed 5th year exams)	Male	3.75 -4.49	Urban	Private school	Graduate	Graduate	With family	Yes	Yes	1	0	Yes	No	Yes	No	Yes	Yes	Yes	Yes	Yes	No	Yes	No	Yes	No	Yes	No	Yes	No	Yes	No	Yes	No	Yes	No	Yes	No	Never
Fifth (completed 5th year exams)	Female	4.50 -5	Urban	Private school	Postgraduate or above	Postgraduate or above	With family	Yes	Yes	0	0	Yes	No	Yes	No	Yes	Yes	Yes	No	Yes	No	Yes	Yes	Yes	No	Yes	Yes	Yes	Yes	Yes	Yes	Yes	No	Yes	No	Yes	No	Never
Fifth (completed 5th year exams)	Female	4.50 -5	Urban	Govermental school	Primary or Secondary education	Illiterate	With family	Yes	Yes	0	1	Yes	No	Yes	No	No	No	Yes	No	Yes	No	Yes	No	Yes	No	Yes	No	Yes	No	Yes	Yes	Yes	No	Yes	No	No	No	Never
Fifth (completed 5th year exams)	Male	3.75 -4.49	Urban	Govermental school	Primary or Secondary education	Graduate	In the university hostel or with friends	Yes	Yes	1	0	Yes	No	Yes	No	Yes	No	Yes	No	Yes	No	Yes	No	Yes	No	Yes	No	Yes	No	Yes	No	Yes	No	Yes	No	No	Yes	Never
Fifth (completed 5th year exams)	Male	4.50 -5	Urban	Govermental school	Primary or Secondary education	Postgraduate or above	With family	Yes	No	0	0	Yes	No	Yes	No	Yes	No	Yes	Yes	Yes	No	Yes	No	Yes	No	Yes	No	Yes	No	Yes	No	Yes	No	Yes	No	Yes	No	Never
Fifth (completed 5th year exams)	Female	4.50 -5	Urban	Govermental school	Postgraduate or above	Postgraduate or above	With family	Yes	Yes	1	1	Yes	No	Yes	No	Yes	No	No	Yes	Yes	No	No	Yes	Yes	No	Yes	No	Yes	No	Yes	No	Yes	No	Yes	No	No	No	Never
Fifth (completed 5th year exams)	Female	3.75 -4.49	Urban	Private school	Graduate	Primary or Secondary education	With family	Yes	No	1	0	Yes	No	Yes	Yes	Yes	No	Yes	No	Yes	No	Yes	Yes	Yes	Yes	Yes	Yes	Yes	Yes	Yes	Yes	Yes	Yes	Yes	No	No	No	Never	I'm not sure about what you mean about cheating (not cheating like in exam) but i did some mistakes because everyone did it
Fifth (completed 5th year exams)	Male	4.50 -5	Urban	Govermental school	Primary or Secondary education	Graduate	With family	Yes	Yes	1	0	Yes	No	Yes	No	No	Yes	Yes	No	Yes	No	Yes	No	Yes	No	Yes	No	Yes	No	Yes	No	Yes	No	Yes	No	Yes	No	Never
Fifth (completed 5th year exams)	Female	4.50 -5	Urban	Private school	Postgraduate or above	Postgraduate or above	With family	Yes	Yes	1	0	Yes	No	Yes	No	Yes	No	Yes	No	Yes	No	Yes	No	Yes	No	Yes	No	Yes	No	Yes	No	Yes	No	Yes	No	No	No	Never
Fifth (completed 5th year exams)	Male	4.50 -5	Urban	Govermental school	Illiterate	Illiterate	In the university hostel or with friends	Yes	Yes	0	1	Yes	No	Yes	No	Yes	Yes	Yes	Yes	Yes	No	Yes	No	Yes	No	Yes	No	Yes	No	Yes	No	Yes	No	Yes	No	No	No	Never
Fifth (completed 5th year exams)	Female	4.50 -5	Urban	Private school	Primary or Secondary education	Postgraduate or above	With family	Yes	Yes	1	0	Yes	No	Yes	No	Yes	No	Yes	Yes	Yes	No	Yes	No	Yes	No	Yes	No	Yes	No	Yes	No	Yes	Yes	Yes	No	Yes	No	Never
Fifth (completed 5th year exams)	Female	4.50 -5	Urban	Private school	Postgraduate or above	Postgraduate or above	With family	Yes	Yes	1	1	Yes	No	Yes	No	Yes	Yes	Yes	Yes	Yes	No	Yes	No	Yes	No	Yes	Yes	Yes	No	Yes	No	Yes	Yes	Yes	No	Yes	No	Never
Fifth (completed 5th year exams)	Male	4.50 -5	Urban	Govermental school	Postgraduate or above	Postgraduate or above	With family	Yes	Yes	1	0	Yes	No	Yes	No	Yes	No	Yes	No	Yes	No	Yes	No	Yes	No	Yes	No	Yes	No	Yes	No	Yes	No	Yes	No	Yes	No	Never
Fifth (completed 5th year exams)	Male	2.75- 3.74	Urban	Govermental school	Graduate	Postgraduate or above	With family	Yes	Yes	1	0	Yes	Yes	Yes	No	Yes	No	Yes	No	Yes	No	Yes	No	No	Yes	Yes	No	Yes	No	Yes	No	Yes	No	Yes	No	No	No	Never
Fifth (completed 5th year exams)	Male	4.50 -5	Urban	Govermental school	Primary or Secondary education	Primary or Secondary education	With family	Yes	Yes	1	0	Yes	No	Yes	No	Yes	No	Yes	No	Yes	No	No	No	Yes	No	Yes	No	Yes	No	Yes	No	Yes	No	Yes	No	No	No	Never
Fifth (completed 5th year exams)	Female	4.50 -5	Rural	Private school	Postgraduate or above	Postgraduate or above	With family	Yes	No	1	0	Yes	Yes	Yes	No	No	Yes	Yes	Yes	Yes	No	Yes	No	Yes	No	Yes	Yes	Yes	No	Yes	Yes	Yes	No	Yes	No	Yes	No	Never
Fifth (completed 5th year exams)	Male	3.75 -4.49	Urban	Govermental school	Graduate	Primary or Secondary education	With family	Yes	Yes	1	0	Yes	No	No	No	Yes	No	Yes	No	Yes	No	Yes	No	Yes	No	Yes	No	Yes	No	Yes	No	Yes	No	Yes	No	No	No	Never
Fifth (completed 5th year exams)	Male	3.75 -4.49	Urban	Govermental school	Illiterate	Graduate	With family	Yes	Yes	1	0	Yes	No	Yes	No	No	Yes	Yes	No	Yes	No	Yes	No	Yes	No	Yes	No	Yes	No	Yes	No	Yes	No	Yes	No	Yes	No	Never
Fifth (completed 5th year exams)	Male	4.50 -5	Urban	Private school	Graduate	Postgraduate or above	With family	Yes	Yes	0	0	Yes	No	Yes	No	Yes	No	Yes	Yes	Yes	No	Yes	No	Yes	No	Yes	Yes	Yes	No	Yes	No	Yes	No	Yes	No	Yes	No	Never
Fifth (completed 5th year exams)	Male	4.50 -5	Urban	Private school	Postgraduate or above	Postgraduate or above	With family	Yes	Yes	0	1	Yes	No	Yes	No	Yes	Yes	Yes	Yes	Yes	No	No	Yes	Yes	No	Yes	No	Yes	No	Yes	No	Yes	No	Yes	No	Yes	No	Never
Fifth (completed 5th year exams)	Female	3.75 -4.49	Urban	Private school	Graduate	Graduate	With family	Yes	Yes	0	1	Yes	No	No	No	No	No	No	No	Yes	No	No	No	Yes	No	Yes	No	Yes	No	Yes	No	Yes	Yes	Yes	No	Yes	No	Never
Fifth (completed 5th year exams)	Male	4.50 -5	Urban	Private school	Postgraduate or above	Graduate	With family	Yes	Yes	0	1	Yes	No	Yes	No	No	Yes	Yes	Yes	Yes	No	Yes	Yes	Yes	No	Yes	Yes	Yes	No	Yes	No	Yes	No	Yes	No	Yes	No	Never
Fifth (completed 5th year exams)	Male	4.50 -5	Urban	Govermental school	Primary or Secondary education	Primary or Secondary education	With family	Yes	Yes	0	1	Yes	No	Yes	No	Yes	No	Yes	No	Yes	No	Yes	No	Yes	No	Yes	No	Yes	No	Yes	No	Yes	No	Yes	No	No	No	Never
Fifth (completed 5th year exams)	Male	4.50 -5	Rural	Govermental school	Primary or Secondary education	Graduate	With family	Yes	Yes	1	0	Yes	Yes	No	No	Yes	No	No	Yes	Yes	Yes	Yes	Yes	Yes	No	No	No	Yes	No	No	Yes	Yes	Yes	Yes	Yes	No	No	Never
Fifth (completed 5th year exams)	Male	3.75 -4.49	Urban	Private school	Graduate	Graduate	With family	Yes	Yes	1	1	No	Yes	Yes	No	Yes	No	Yes	Yes	Yes	No	Yes	Yes	Yes	No	Yes	Yes	Yes	No	Yes	No	Yes	No	Yes	No	Yes	No	Never
Fifth (completed 5th year exams)	Male	3.75 -4.49	Urban	Private school	Primary or Secondary education	Graduate	With family	Yes	No	0	1	Yes	No	Yes	No	Yes	No	Yes	No	Yes	No	Yes	Yes	Yes	No	Yes	No	Yes	No	Yes	No	Yes	Yes	Yes	No	No	Yes	Never
Fifth (completed 5th year exams)	Male	3.75 -4.49	Urban	Private school	Primary or Secondary education	Primary or Secondary education	With family	Yes	Yes	0	0	Yes	Yes	Yes	Yes	Yes	No	Yes	No	Yes	No	Yes	No	Yes	No	Yes	No	Yes	No	Yes	No	Yes	Yes	Yes	No	Yes	No	Never
Fifth (completed 5th year exams)	Male	3.75 -4.49	Urban	Govermental school	Postgraduate or above	Postgraduate or above	With family	Yes	Yes	0	1	Yes	No	Yes	Yes	Yes	No	Yes	Yes	Yes	No	No	Yes	No	No	Yes	Yes	Yes	No	Yes	No	Yes	No	Yes	No	No	No	Never
Fifth (completed 5th year exams)	Male	3.75 -4.49	Rural	Private school	Graduate	Primary or Secondary education	With family	Yes	Yes	0	1	Yes	No	Yes	No	No	Yes	Yes	Yes	Yes	No	No	Yes	No	No	Yes	Yes	Yes	No	Yes	No	Yes	No	Yes	No	No	No	Never	To get a better grade
Fifth (completed 5th year exams)	Female	4.50 -5	Urban	Private school	Graduate	Graduate	With family	Yes	Yes	1	1	Yes	No	Yes	No	No	Yes	Yes	No	Yes	No	Yes	No	Yes	No	Yes	Yes	Yes	Yes	Yes	Yes	Yes	Yes	Yes	No	Yes	No	Never
Fifth (completed 5th year exams)	Male	4.50 -5	Urban	Govermental school	Graduate	Postgraduate or above	In the university hostel or with friends	Yes	Yes	1	0	Yes	No	Yes	No	No	Yes	Yes	Yes	Yes	No	Yes	No	Yes	No	Yes	No	Yes	No	Yes	No	Yes	No	Yes	No	No	No	Never
Fifth (completed 5th year exams)	Male	3.75 -4.49	Urban	Private school	Primary or Secondary education	Postgraduate or above	With family	Yes	Yes	1	0	Yes	No	Yes	No	Yes	No	Yes	No	Yes	No	Yes	No	Yes	No	Yes	No	Yes	No	Yes	No	Yes	No	Yes	No	No	No	Never
Fifth (completed 5th year exams)	Male	2.75- 3.74	Urban	Private school	Primary or Secondary education	Graduate	With family	Yes	Yes	1	1	Yes	No	Yes	No	Yes	No	Yes	Yes	Yes	No	Yes	No	Yes	No	Yes	No	Yes	No	Yes	No	Yes	No	Yes	No	Yes	No	Never
Fifth (completed 5th year exams)	Female	4.50 -5	Urban	Private school	Graduate	Postgraduate or above	With family	Yes	Yes	1	0	Yes	No	Yes	No	Yes	No	Yes	Yes	Yes	No	No	Yes	Yes	No	Yes	Yes	Yes	No	Yes	No	Yes	No	Yes	No	Yes	No	Never
Fifth (completed 5th year exams)	Male	3.75 -4.49	Urban	Govermental school	Primary or Secondary education	Graduate	In the university hostel or with friends	Yes	Yes	1	1	No	No	No	No	No	No	Yes	No	Yes	Yes	Yes	Yes	Yes	No	Yes	No	Yes	No	Yes	No	Yes	No	Yes	No	Yes	No	Never
Fifth (completed 5th year exams)	Male	3.75 -4.49	Urban	Govermental school	Primary or Secondary education	Postgraduate or above	With family	Yes	Yes	1	0	Yes	No	No	No	No	Yes	No	Yes	Yes	No	Yes	Yes	Yes	No	Yes	Yes	Yes	Yes	Yes	No	Yes	Yes	Yes	No	No	No	Never
Fifth (completed 5th year exams)	Male	2.75- 3.74	Urban	Private school	Illiterate	Graduate	With family	Yes	Yes	1	0	No	Yes	Yes	No	No	Yes	Yes	No	No	Yes	Yes	No	No	Yes	Yes	No	Yes	No	Yes	No	Yes	No	Yes	No	Yes	No	Never
Fifth (completed 5th year exams)	Male	2.75- 3.74	Urban	Private school	Graduate	Postgraduate or above	With family	Yes	Yes	0	0	No	No	No	No	No	No	No	No	No	No	No	No	No	No	No	No	No	No	No	No	No	No	No	No	No	No	Never
Fifth (completed 5th year exams)	Male	3.75 -4.49	Urban	Govermental school	Postgraduate or above	Postgraduate or above	With family	Yes	Yes	0	1	Yes	No	Yes	No	No	Yes	Yes	No	Yes	No	Yes	No	No	Yes	Yes	No	Yes	No	Yes	No	Yes	No	Yes	No	Yes	No	Never
Fifth (completed 5th year exams)	Male	4.50 -5	Urban	Private school	Graduate	Postgraduate or above	With family	Yes	Yes	0	0	Yes	No	Yes	No	Yes	No	Yes	Yes	Yes	No	Yes	Yes	Yes	No	Yes	No	Yes	No	Yes	No	Yes	Yes	Yes	No	Yes	No	Never
Fifth (completed 5th year exams)	Male	4.50 -5	Rural	Private school	Primary or Secondary education	Postgraduate or above	With family	Yes	Yes	1	0	Yes	No	Yes	No	Yes	No	Yes	Yes	Yes	No	Yes	Yes	Yes	No	Yes	No	Yes	No	Yes	No	Yes	No	Yes	No	No	No	Never
Fifth (completed 5th year exams)	Male	3.75 -4.49	Urban	Private school	Primary or Secondary education	Primary or Secondary education	With family	Yes	Yes	1	0	Yes	Yes	Yes	No	No	Yes	Yes	Yes	Yes	No	Yes	Yes	No	Yes	Yes	No	Yes	No	Yes	No	Yes	No	Yes	No	Yes	No	Never
Fifth (completed 5th year exams)	Female	4.50 -5	Urban	Govermental school	Primary or Secondary education	Primary or Secondary education	With family	Yes	Yes	0	0	Yes	No	Yes	No	No	Yes	Yes	Yes	Yes	No	No	No	Yes	No	Yes	Yes	Yes	No	Yes	No	Yes	No	Yes	No	No	No	Never
Fifth (completed 5th year exams)	Male	2.75- 3.74	Urban	Govermental school	Primary or Secondary education	Postgraduate or above	With family	Yes	Yes	1	0	Yes	No	Yes	No	No	Yes	Yes	No	Yes	No	Yes	No	No	No	Yes	No	Yes	No	Yes	No	Yes	No	Yes	No	No	No	Never
Fifth (completed 5th year exams)	Male	3.75 -4.49	Urban	Govermental school	Graduate	Graduate	In the university hostel or with friends	Yes	Yes	0	1	Yes	No	Yes	Yes	Yes	Yes	Yes	Yes	Yes	No	No	Yes	Yes	Yes	Yes	Yes	Yes	Yes	Yes	No	Yes	Yes	Yes	No	No	No	Never
Fifth (completed 5th year exams)	Male	4.50 -5	Urban	Govermental school	Graduate	Postgraduate or above	With family	Yes	Yes	0	1	Yes	No	Yes	Yes	Yes	Yes	Yes	Yes	Yes	No	Yes	Yes	Yes	No	Yes	No	Yes	No	Yes	No	Yes	No	Yes	No	Yes	No	Never
Fifth (completed 5th year exams)	Male	4.50 -5	Urban	Govermental school	Illiterate	Graduate	With family	Yes	Yes	1	0	Yes	No	Yes	No	Yes	No	Yes	No	Yes	No	No	Yes	Yes	No	Yes	No	Yes	No	Yes	No	Yes	No	Yes	No	Yes	No	Never
Fifth (completed 5th year exams)	Female	4.50 -5	Urban	Govermental school	Graduate	Graduate	With family	Yes	Yes	0	1	Yes	No	Yes	No	No	Yes	Yes	No	Yes	No	No	Yes	Yes	No	Yes	No	Yes	No	Yes	No	Yes	No	Yes	No	No	No	Never
Fifth (completed 5th year exams)	Male	3.75 -4.49	Urban	Govermental school	Primary or Secondary education	Graduate	With family	Yes	No	1	0	Yes	Yes	Yes	No	No	No	Yes	Yes	Yes	No	Yes	Yes	Yes	No	Yes	Yes	Yes	No	Yes	No	Yes	No	Yes	No	Yes	No	Never
Fifth (completed 5th year exams)	Male	3.75 -4.49	Rural	Private school	Graduate	Graduate	With family	Yes	Yes	0	1	Yes	No	Yes	Yes	No	Yes	Yes	No	Yes	No	Yes	Yes	No	No	Yes	No	Yes	No	Yes	No	Yes	No	Yes	No	No	No	Never
Fifth (completed 5th year exams)	Female	4.50 -5	Urban	Govermental school	Graduate	Graduate	With family	Yes	Yes	0	1	Yes	Yes	Yes	No	No	Yes	Yes	No	Yes	No	No	Yes	Yes	No	Yes	Yes	Yes	No	Yes	No	Yes	No	Yes	No	Yes	No	Never
Fifth (completed 5th year exams)	Male	3.75 -4.49	Urban	Govermental school	Graduate	Postgraduate or above	With family	Yes	Yes	0	1	Yes	No	Yes	No	No	Yes	Yes	No	Yes	No	Yes	No	Yes	No	Yes	Yes	Yes	No	Yes	No	Yes	No	Yes	No	No	No	Never
Fifth (completed 5th year exams)	Male	4.50 -5	Urban	Private school	Graduate	Postgraduate or above	With family	Yes	Yes	0	0	No	No	Yes	Yes	No	No	No	Yes	Yes	Yes	No	Yes	No	Yes	No	Yes	Yes	No	Yes	No	No	Yes	Yes	No	Yes	No	Never
Fifth (completed 5th year exams)	Female	4.50 -5	Urban	Govermental school	Primary or Secondary education	Graduate	With family	Yes	Yes	1	1	Yes	Yes	Yes	No	No	Yes	Yes	Yes	Yes	No	Yes	No	Yes	No	Yes	No	Yes	Yes	Yes	Yes	Yes	Yes	Yes	No	No	No	Never
Fifth (completed 5th year exams)	Male	3.75 -4.49	Urban	Govermental school	Graduate	Postgraduate or above	With family	Yes	Yes	0	1	Yes	No	Yes	No	Yes	No	Yes	No	Yes	No	No	No	Yes	No	Yes	No	Yes	No	Yes	No	Yes	No	Yes	No	No	No	Never
Fifth (completed 5th year exams)	Female	4.50 -5	Urban	Private school	Primary or Secondary education	Postgraduate or above	With family	Yes	Yes	1	1	Yes	No	Yes	Yes	Yes	Yes	Yes	Yes	Yes	No	Yes	Yes	Yes	No	Yes	No	No	Yes	No	Yes	Yes	No	Yes	No	No	No	Never
Fifth (completed 5th year exams)	Male	3.75 -4.49	Urban	Private school	Primary or Secondary education	Primary or Secondary education	With family	Yes	Yes	0	1	Yes	No	No	No	No	Yes	No	Yes	Yes	No	No	Yes	No	No	Yes	No	Yes	No	Yes	No	Yes	No	Yes	No	Yes	No	Never
Fifth (completed 5th year exams)	Male	4.50 -5	Urban	Private school	Graduate	Postgraduate or above	With family	Yes	Yes	1	0	Yes	No	Yes	No	Yes	No	Yes	Yes	Yes	No	Yes	No	Yes	No	Yes	No	Yes	No	Yes	Yes	Yes	Yes	Yes	No	Yes	No	Never
Fifth (completed 5th year exams)	Male	4.50 -5	Urban	Govermental school	Graduate	Postgraduate or above	With family	Yes	Yes	0	1	Yes	Yes	Yes	Yes	No	No	Yes	No	Yes	No	No	Yes	Yes	No	Yes	No	Yes	No	Yes	No	Yes	No	Yes	No	Yes	No	Never
Fifth (completed 5th year exams)	Female	3.75 -4.49	Urban	Private school	Graduate	Primary or Secondary education	With family	Yes	Yes	1	0	Yes	No	Yes	No	No	Yes	Yes	No	Yes	No	No	Yes	Yes	No	Yes	No	Yes	Yes	Yes	Yes	Yes	No	Yes	No	No	No	Never
Fifth (completed 5th year exams)	Male	4.50 -5	Urban	Govermental school	Graduate	Graduate	With family	Yes	Yes	1	0	Yes	No	Yes	Yes	Yes	No	Yes	No	Yes	No	No	Yes	Yes	No	Yes	Yes	Yes	No	Yes	No	Yes	No	Yes	No	Yes	No	Never
Fifth (completed 5th year exams)	Male	3.75 -4.49	Urban	Govermental school	Graduate	Postgraduate or above	With family	Yes	Yes	0	1	Yes	No	Yes	No	Yes	No	Yes	No	Yes	No	Yes	No	Yes	No	Yes	No	Yes	No	Yes	No	Yes	No	Yes	No	Yes	No	Never
Fifth (completed 5th year exams)	Female	4.50 -5	Urban	Govermental school	Postgraduate or above	Postgraduate or above	With family	Yes	Yes	0	1	Yes	No	Yes	No	No	No	Yes	Yes	Yes	No	No	Yes	Yes	No	Yes	No	Yes	No	Yes	No	Yes	No	Yes	No	No	No	Never
Fifth (completed 5th year exams)	Female	3.75 -4.49	Rural	Govermental school	Postgraduate or above	Postgraduate or above	With family	Yes	Yes	1	0	Yes	No	Yes	No	No	No	Yes	No	Yes	No	Yes	No	Yes	No	Yes	No	Yes	No	Yes	No	Yes	No	Yes	No	No	No	Never
Fifth (completed 5th year exams)	Male	3.75 -4.49	Urban	Private school	Primary or Secondary education	Primary or Secondary education	With family	Yes	Yes	0	1	Yes	Yes	Yes	No	Yes	Yes	Yes	Yes	Yes	No	Yes	No	No	Yes	Yes	Yes	Yes	No	Yes	Yes	Yes	Yes	Yes	No	Yes	No	Never
Fifth (completed 5th year exams)	Female	3.75 -4.49	Urban	Govermental school	Postgraduate or above	Postgraduate or above	With family	Yes	Yes	1	0	Yes	No	Yes	No	Yes	No	Yes	No	Yes	No	No	Yes	Yes	No	Yes	No	Yes	No	Yes	No	Yes	No	Yes	No	No	No	Never
Fifth (completed 5th year exams)	Female	4.50 -5	Urban	Govermental school	Primary or Secondary education	Postgraduate or above	With family	Yes	Yes	1	0	Yes	No	Yes	No	No	Yes	Yes	No	Yes	No	Yes	No	No	Yes	Yes	No	Yes	No	Yes	No	Yes	No	Yes	No	No	No	Never
Fifth (completed 5th year exams)	Female	4.50 -5	Urban	Private school	Graduate	Postgraduate or above	With family	Yes	No	1	1	Yes	No	Yes	No	Yes	No	Yes	No	Yes	No	Yes	No	Yes	No	Yes	No	Yes	No	Yes	No	Yes	No	Yes	No	Yes	No	Never
Fifth (completed 5th year exams)	Female	4.50 -5	Urban	Govermental school	Postgraduate or above	Postgraduate or above	With family	Yes	Yes	1	0	Yes	No	Yes	No	Yes	No	Yes	No	Yes	No	Yes	No	Yes	No	Yes	No	Yes	No	Yes	No	Yes	No	Yes	No	No	No	Never
Fifth (completed 5th year exams)	Female	4.50 -5	Urban	Private school	Graduate	Primary or Secondary education	With family	Yes	Yes	1	1	Yes	No	Yes	No	No	Yes	Yes	No	Yes	No	No	Yes	Yes	No	Yes	No	Yes	No	Yes	No	Yes	No	Yes	No	Yes	No	Never
Fifth (completed 5th year exams)	Male	3.75 -4.49	Rural	Govermental school	Graduate	Graduate	With family	Yes	Yes	1	1	Yes	No	Yes	No	Yes	No	Yes	No	Yes	No	Yes	Yes	Yes	Yes	Yes	Yes	Yes	No	Yes	No	Yes	Yes	Yes	No	No	No	Never
Fifth (completed 5th year exams)	Male	2.75- 3.74	Urban	Govermental school	Illiterate	Postgraduate or above	With family	Yes	Yes	0	1	Yes	No	Yes	No	Yes	Yes	Yes	No	Yes	No	Yes	No	Yes	No	Yes	No	Yes	No	Yes	No	Yes	No	Yes	No	Yes	No	Never
Fifth (completed 5th year exams)	Male	3.75 -4.49	Urban	Govermental school	Primary or Secondary education	Postgraduate or above	With family	Yes	Yes	0	1	Yes	Yes	No	Yes	Yes	No	Yes	No	Yes	No	No	Yes	Yes	No	Yes	No	Yes	No	Yes	No	Yes	No	Yes	No	No	No	Never
Fourth year (completed 4th year exams)	Female	4.50 -5	Urban	Private school	Postgraduate or above	Postgraduate or above	With family	Yes	Yes	1	0	Yes	No	Yes	No	Yes	No	Yes	No	Yes	No	Yes	No	Yes	No	Yes	Yes	Yes	No	Yes	No	Yes	Yes	Yes	No	No	No	Never
Fourth year (completed 4th year exams)	Female	3.75 -4.49	Urban	Private school	Postgraduate or above	Postgraduate or above	With family	Yes	Yes	1	0	Yes	No	Yes	No	No	Yes	Yes	No	Yes	No	Yes	Yes	Yes	No	Yes	No	Yes	Yes	Yes	Yes	Yes	No	Yes	No	Yes	No	Never
Fourth year (completed 4th year exams)	Female	4.50 -5	Urban	Private school	Postgraduate or above	Postgraduate or above	With family	Yes	Yes	0	1	Yes	No	Yes	No	Yes	No	Yes	No	Yes	No	Yes	No	Yes	Yes	Yes	No	Yes	Yes	Yes	No	Yes	No	Yes	No	No	No	Never
Fourth year (completed 4th year exams)	Female	3.75 -4.49	Urban	Govermental school	Primary or Secondary education	Postgraduate or above	With family	Yes	Yes	0	0	Yes	No	Yes	No	No	Yes	Yes	No	Yes	No	Yes	No	Yes	No	Yes	No	Yes	No	Yes	No	Yes	No	Yes	No	No	Yes	Never
Fourth year (completed 4th year exams)	Female	2.75- 3.74	Urban	Govermental school	Primary or Secondary education	Primary or Secondary education	With family	Yes	Yes	1	0	Yes	No	Yes	No	Yes	No	Yes	No	Yes	No	Yes	No	Yes	No	Yes	No	Yes	No	Yes	No	Yes	No	Yes	No	No	No	Never
Fourth year (completed 4th year exams)	Female	4.50 -5	Urban	Private school	Graduate	Graduate	With family	Yes	No	1	0	Yes	No	Yes	No	Yes	Yes	Yes	No	Yes	No	Yes	No	Yes	No	Yes	Yes	Yes	No	Yes	No	Yes	No	Yes	No	Yes	No	Never
Fourth year (completed 4th year exams)	Female	3.75 -4.49	Urban	Govermental school	Postgraduate or above	Graduate	With family	Yes	Yes	1	1	Yes	No	Yes	No	Yes	No	Yes	Yes	Yes	No	Yes	No	Yes	No	Yes	Yes	Yes	No	Yes	No	Yes	Yes	Yes	No	Yes	No	Never
Fourth year (completed 4th year exams)	Female	4.50 -5	Urban	Private school	Graduate	Postgraduate or above	With family	No	No	1	0	Yes	No	Yes	No	Yes	No	Yes	Yes	Yes	No	Yes	No	Yes	No	Yes	No	Yes	No	Yes	No	Yes	No	Yes	No	Yes	No	Never
Fourth year (completed 4th year exams)	Female	4.50 -5	Urban	Govermental school	Primary or Secondary education	Primary or Secondary education	With family	Yes	Yes	1	0	Yes	No	Yes	No	Yes	No	Yes	No	Yes	No	Yes	No	Yes	No	Yes	No	Yes	No	Yes	No	Yes	No	Yes	No	No	Yes	Never
Fourth year (completed 4th year exams)	Female	4.50 -5	Urban	Govermental school	Graduate	Graduate	With family	Yes	Yes	0	0	Yes	Yes	Yes	Yes	Yes	No	Yes	No	Yes	No	Yes	No	No	No	Yes	No	Yes	No	Yes	No	Yes	No	Yes	No	Yes	No	Never
Fourth year (completed 4th year exams)	Female	4.50 -5	Urban	Private school	Graduate	Postgraduate or above	With family	Yes	Yes	0	0	Yes	No	Yes	No	No	Yes	No	Yes	Yes	No	Yes	No	Yes	No	Yes	No	Yes	No	Yes	No	Yes	No	Yes	No	No	No	Never
Fourth year (completed 4th year exams)	Female	4.50 -5	Urban	Private school	Postgraduate or above	Postgraduate or above	With family	No	Yes	0	1	Yes	No	Yes	No	Yes	No	Yes	No	Yes	No	Yes	No	No	Yes	Yes	No	Yes	No	Yes	No	Yes	Yes	Yes	No	No	No	Never
Fourth year (completed 4th year exams)	Female	3.75 -4.49	Urban	Govermental school	Primary or Secondary education	Primary or Secondary education	With family	Yes	Yes	1	0	Yes	No	No	No	Yes	No	Yes	No	Yes	No	No	Yes	Yes	No	Yes	No	Yes	No	Yes	No	Yes	Yes	Yes	No	No	No	Never
Fourth year (completed 4th year exams)	Female	4.50 -5	Urban	Private school	Graduate	Postgraduate or above	With family	Yes	Yes	1	0	Yes	No	Yes	No	Yes	Yes	Yes	No	Yes	No	Yes	No	Yes	Yes	Yes	No	Yes	No	Yes	No	Yes	No	Yes	No	No	Yes	Never
Fourth year (completed 4th year exams)	Female	4.50 -5	Urban	Govermental school	Postgraduate or above	Graduate	With family	Yes	Yes	1	0	Yes	No	Yes	No	No	Yes	Yes	No	Yes	No	Yes	No	Yes	No	Yes	No	Yes	No	Yes	No	Yes	No	Yes	No	No	Yes	Never
Fourth year (completed 4th year exams)	Female	4.50 -5	Urban	Private school	Postgraduate or above	Postgraduate or above	With family	Yes	Yes	1	0	Yes	No	Yes	No	Yes	No	Yes	No	Yes	No	Yes	No	Yes	No	Yes	Yes	Yes	No	Yes	No	Yes	Yes	Yes	No	No	No	Never
Fourth year (completed 4th year exams)	Female	3.75 -4.49	Urban	Private school	Graduate	Postgraduate or above	With family	Yes	Yes	1	0	Yes	No	Yes	Yes	Yes	No	Yes	Yes	Yes	No	No	No	Yes	No	Yes	No	Yes	No	Yes	No	Yes	Yes	Yes	No	Yes	No	Never
Fourth year (completed 4th year exams)	Female	4.50 -5	Urban	Govermental school	Graduate	Primary or Secondary education	With family	Yes	Yes	1	0	Yes	No	Yes	No	Yes	No	Yes	Yes	Yes	No	Yes	No	Yes	No	Yes	No	Yes	No	Yes	No	Yes	No	Yes	No	Yes	No	Never
Fourth year (completed 4th year exams)	Female	3.75 -4.49	Urban	Private school	Graduate	Postgraduate or above	With family	Yes	Yes	1	0	Yes	No	Yes	No	Yes	No	Yes	No	Yes	No	Yes	Yes	Yes	No	Yes	Yes	Yes	No	Yes	No	Yes	No	Yes	No	No	No	Never
Fourth year (completed 4th year exams)	Female	4.50 -5	Urban	Private school	Postgraduate or above	Graduate	With family	Yes	Yes	0	1	Yes	No	Yes	No	Yes	No	Yes	No	Yes	No	Yes	Yes	Yes	No	Yes	No	Yes	No	Yes	No	Yes	No	Yes	No	No	No	Never
Fourth year (completed 4th year exams)	Female	4.50 -5	Urban	Private school	Primary or Secondary education	Postgraduate or above	With family	Yes	Yes	1	0	Yes	No	Yes	No	Yes	Yes	Yes	Yes	Yes	No	Yes	No	Yes	No	Yes	No	Yes	No	Yes	No	Yes	No	Yes	No	No	No	Never
Fourth year (completed 4th year exams)	Female	3.75 -4.49	Urban	Govermental school	Primary or Secondary education	Postgraduate or above	With family	Yes	Yes	1	0	No	Yes	Yes	No	Yes	No	Yes	No	Yes	No	No	No	Yes	No	Yes	No	Yes	No	Yes	No	Yes	No	Yes	No	No	No	Never
Fourth year (completed 4th year exams)	Female	4.50 -5	Urban	Govermental school	Postgraduate or above	Graduate	With family	Yes	Yes	0	1	Yes	No	Yes	No	Yes	No	Yes	No	Yes	No	No	Yes	Yes	No	Yes	No	Yes	No	Yes	No	Yes	Yes	Yes	No	No	No	Never
Fourth year (completed 4th year exams)	Female	3.75 -4.49	Urban	Govermental school	Postgraduate or above	Primary or Secondary education	With family	Yes	No	1	0	Yes	No	Yes	No	Yes	Yes	Yes	Yes	Yes	No	Yes	No	Yes	No	Yes	No	Yes	No	Yes	No	Yes	No	Yes	No	No	Yes	Never
Fourth year (completed 4th year exams)	Female	3.75 -4.49	Urban	Private school	Graduate	Postgraduate or above	With family	Yes	Yes	1	0	Yes	No	Yes	Yes	No	No	Yes	Yes	Yes	No	No	Yes	Yes	No	Yes	No	Yes	Yes	Yes	Yes	Yes	Yes	Yes	No	Yes	No	Never
Fourth year (completed 4th year exams)	Female	4.50 -5	Urban	Govermental school	Primary or Secondary education	Graduate	With family	Yes	Yes	1	1	Yes	No	Yes	No	Yes	No	Yes	No	Yes	No	No	Yes	Yes	No	Yes	Yes	Yes	Yes	Yes	Yes	Yes	Yes	Yes	No	No	No	Never
Fourth year (completed 4th year exams)	Female	3.75 -4.49	Urban	Private school	Graduate	Graduate	With family	Yes	Yes	1	0	Yes	No	Yes	No	Yes	No	Yes	No	Yes	No	Yes	No	Yes	No	Yes	No	Yes	No	Yes	No	Yes	No	Yes	No	Yes	No	Never
Fourth year (completed 4th year exams)	Female	4.50 -5	Urban	Govermental school	Graduate	Graduate	With family	Yes	Yes	0	1	Yes	No	Yes	No	Yes	No	Yes	No	Yes	No	Yes	No	Yes	No	Yes	No	Yes	No	Yes	No	Yes	No	Yes	No	No	No	Never
Fourth year (completed 4th year exams)	Female	4.50 -5	Urban	Private school	Graduate	Postgraduate or above	With family	Yes	Yes	1	0	Yes	No	Yes	No	No	Yes	No	Yes	Yes	No	Yes	No	Yes	No	Yes	No	Yes	No	Yes	No	Yes	No	Yes	No	No	No	Never
Fourth year (completed 4th year exams)	Female	4.50 -5	Urban	Private school	Postgraduate or above	Graduate	With family	Yes	Yes	0	1	Yes	Yes	Yes	Yes	Yes	Yes	Yes	Yes	Yes	No	Yes	No	Yes	No	Yes	No	Yes	Yes	Yes	Yes	Yes	Yes	Yes	No	No	No	Never
Fourth year (completed 4th year exams)	Male	4.50 -5	Urban	Private school	Graduate	Graduate	With family	Yes	Yes	0	1	Yes	No	Yes	Yes	Yes	No	Yes	No	Yes	No	Yes	No	Yes	No	Yes	No	Yes	No	Yes	No	Yes	No	Yes	No	No	No	Never
Fourth year (completed 4th year exams)	Male	3.75 -4.49	Urban	Private school	Graduate	Graduate	With family	Yes	Yes	1	0	Yes	No	Yes	No	Yes	Yes	Yes	Yes	Yes	No	No	Yes	Yes	Yes	Yes	Yes	Yes	Yes	Yes	Yes	Yes	Yes	Yes	Yes	Yes	Yes	Never
Fourth year (completed 4th year exams)	Male	2.75- 3.74	Urban	Govermental school	Postgraduate or above	Primary or Secondary education	In the university hostel or with friends	Yes	Yes	1	0	Yes	No	Yes	Yes	No	Yes	No	No	No	Yes	No	No	Yes	No	Yes	Yes	Yes	No	No	No	Yes	No	Yes	No	Yes	No	Never
Fourth year (completed 4th year exams)	Female	4.50 -5	Urban	Govermental school	Postgraduate or above	Postgraduate or above	With family	Yes	No	1	0	Yes	No	Yes	No	No	Yes	Yes	No	Yes	No	Yes	No	Yes	No	Yes	No	Yes	No	Yes	No	Yes	No	Yes	No	Yes	No	Never
Fourth year (completed 4th year exams)	Female	3.75 -4.49	Urban	Govermental school	Graduate	Graduate	With family	Yes	No	0	1	Yes	No	No	Yes	No	Yes	Yes	No	Yes	No	No	No	No	No	Yes	Yes	Yes	No	Yes	No	Yes	No	Yes	No	Yes	No	Never
Fourth year (completed 4th year exams)	Female	4.50 -5	Urban	Private school	Primary or Secondary education	Primary or Secondary education	With family	Yes	Yes	0	1	Yes	No	Yes	No	Yes	No	Yes	No	Yes	No	No	Yes	Yes	No	Yes	Yes	Yes	No	Yes	No	Yes	Yes	Yes	No	No	No	Never
Fourth year (completed 4th year exams)	Female	3.75 -4.49	Urban	Govermental school	Graduate	Graduate	In the university hostel or with friends	Yes	No	0	1	No	No	No	Yes	Yes	No	Yes	No	Yes	No	Yes	No	Yes	No	Yes	No	Yes	No	Yes	No	Yes	Yes	Yes	No	No	No	Never
Fourth year (completed 4th year exams)	Female	4.50 -5	Urban	Private school	Graduate	Graduate	With family	Yes	Yes	0	1	Yes	Yes	Yes	Yes	No	Yes	No	Yes	Yes	No	No	Yes	Yes	No	Yes	Yes	Yes	No	Yes	No	Yes	No	Yes	No	No	Yes	Never
Fourth year (completed 4th year exams)	Male	3.75 -4.49	Urban	Govermental school	Primary or Secondary education	Graduate	With family	Yes	Yes	1	0	Yes	No	Yes	No	Yes	No	Yes	Yes	Yes	No	Yes	No	Yes	No	Yes	No	Yes	Yes	Yes	No	Yes	No	Yes	No	Yes	No	Never
Fourth year (completed 4th year exams)	Male	3.75 -4.49	Urban	Private school	Postgraduate or above	Postgraduate or above	With family	Yes	Yes	1	1	Yes	No	Yes	No	Yes	Yes	Yes	Yes	Yes	No	Yes	Yes	Yes	No	Yes	No	Yes	Yes	Yes	Yes	Yes	No	Yes	No	No	No	Never
Fourth year (completed 4th year exams)	Male	4.50 -5	Urban	Private school	Postgraduate or above	Graduate	With family	Yes	Yes	1	0	Yes	No	Yes	No	Yes	No	Yes	No	Yes	No	Yes	No	Yes	No	Yes	No	Yes	Yes	Yes	No	Yes	No	Yes	No	Yes	No	Never
Fourth year (completed 4th year exams)	Male	4.50 -5	Urban	Govermental school	Graduate	Postgraduate or above	With family	Yes	Yes	1	0	Yes	No	Yes	No	Yes	No	Yes	No	Yes	No	No	Yes	Yes	No	Yes	No	Yes	No	Yes	No	Yes	No	Yes	No	No	No	Never
Fourth year (completed 4th year exams)	Female	4.50 -5	Rural	Govermental school	Postgraduate or above	Postgraduate or above	With family	Yes	Yes	0	1	Yes	No	Yes	No	Yes	No	Yes	No	Yes	No	No	Yes	No	Yes	Yes	No	Yes	No	Yes	No	Yes	No	Yes	No	Yes	No	Never
Fourth year (completed 4th year exams)	Male	3.75 -4.49	Urban	Private school	Postgraduate or above	Postgraduate or above	With family	Yes	Yes	1	1	Yes	No	Yes	No	Yes	No	Yes	Yes	Yes	No	Yes	Yes	Yes	No	Yes	No	Yes	No	Yes	Yes	Yes	No	Yes	No	Yes	No	Never
Fourth year (completed 4th year exams)	Male	4.50 -5	Urban	Govermental school	Primary or Secondary education	Primary or Secondary education	With family	Yes	Yes	1	0	Yes	No	Yes	No	Yes	No	Yes	No	Yes	No	No	No	Yes	No	Yes	No	Yes	No	Yes	No	Yes	Yes	Yes	No	No	No	Never
Fourth year (completed 4th year exams)	Male	3.75 -4.49	Urban	Private school	Primary or Secondary education	Primary or Secondary education	With family	Yes	Yes	1	0	Yes	No	Yes	Yes	No	Yes	No	Yes	Yes	No	Yes	No	No	Yes	Yes	No	Yes	No	Yes	No	Yes	No	Yes	No	Yes	No	Never
Fourth year (completed 4th year exams)	Male	2.75- 3.74	Urban	Govermental school	Postgraduate or above	Postgraduate or above	In the university hostel or with friends	Yes	Yes	1	0	Yes	Yes	No	Yes	No	Yes	Yes	Yes	Yes	No	Yes	Yes	Yes	No	Yes	Yes	Yes	No	Yes	No	Yes	No	Yes	Yes	Yes	No	Never
Fourth year (completed 4th year exams)	Male	4.50 -5	Urban	Private school	Graduate	Postgraduate or above	With family	Yes	Yes	0	1	Yes	No	Yes	Yes	No	Yes	Yes	Yes	Yes	No	No	Yes	Yes	No	Yes	No	Yes	No	Yes	No	Yes	No	Yes	No	Yes	No	Never
Fourth year (completed 4th year exams)	Male	3.75 -4.49	Urban	Govermental school	Postgraduate or above	Postgraduate or above	With family	Yes	Yes	1	0	Yes	No	Yes	No	Yes	No	Yes	No	Yes	No	Yes	No	Yes	No	Yes	No	Yes	No	Yes	No	Yes	No	Yes	No	No	Yes	Never
Fourth year (completed 4th year exams)	Male	3.75 -4.49	Urban	Private school	Primary or Secondary education	Postgraduate or above	With family	Yes	Yes	1	1	No	No	Yes	No	Yes	No	Yes	No	Yes	No	Yes	No	Yes	No	Yes	No	Yes	No	Yes	No	Yes	No	Yes	No	No	No	Never
Fourth year (completed 4th year exams)	Male	4.50 -5	Urban	Private school	Graduate	Postgraduate or above	With family	Yes	Yes	1	0	Yes	No	Yes	No	Yes	No	Yes	No	Yes	No	Yes	Yes	Yes	Yes	Yes	No	Yes	No	Yes	No	Yes	No	Yes	No	Yes	No	Never
Fourth year (completed 4th year exams)	Male	3.75 -4.49	Urban	Govermental school	Postgraduate or above	Postgraduate or above	With family	Yes	Yes	1	1	Yes	No	Yes	No	Yes	No	Yes	Yes	Yes	No	Yes	No	Yes	No	Yes	No	Yes	No	Yes	No	Yes	No	Yes	No	Yes	No	Never
Fourth year (completed 4th year exams)	Male	4.50 -5	Urban	Govermental school	Graduate	Graduate	In the university hostel or with friends	Yes	Yes	0	1	Yes	No	Yes	No	No	Yes	No	Yes	Yes	No	Yes	No	Yes	No	Yes	No	Yes	No	Yes	Yes	Yes	No	Yes	No	No	No	Never
Fourth year (completed 4th year exams)	Male	3.75 -4.49	Urban	Private school	Primary or Secondary education	Graduate	With family	Yes	Yes	0	1	Yes	No	Yes	No	No	Yes	Yes	Yes	Yes	No	Yes	No	Yes	No	Yes	No	Yes	No	Yes	No	Yes	No	Yes	No	No	No	Never
Fourth year (completed 4th year exams)	Male	3.75 -4.49	Urban	Private school	Postgraduate or above	Postgraduate or above	With family	Yes	Yes	0	1	Yes	Yes	Yes	Yes	Yes	No	Yes	No	Yes	No	No	Yes	Yes	No	Yes	No	Yes	No	Yes	No	Yes	Yes	Yes	Yes	No	Yes	Never
Fourth year (completed 4th year exams)	Male	4.50 -5	Urban	Govermental school	Graduate	Graduate	With family	Yes	Yes	1	0	Yes	No	Yes	No	Yes	Yes	Yes	Yes	Yes	No	Yes	No	Yes	No	Yes	No	Yes	No	Yes	No	Yes	No	Yes	No	Yes	No	Never
Fourth year (completed 4th year exams)	Male	4.50 -5	Urban	Govermental school	Primary or Secondary education	Postgraduate or above	With family	Yes	Yes	1	1	Yes	No	Yes	No	Yes	No	No	Yes	Yes	No	Yes	No	Yes	No	Yes	No	Yes	Yes	Yes	No	Yes	No	Yes	No	No	No	Never
Fourth year (completed 4th year exams)	Male	2.75- 3.74	Urban	Private school	Postgraduate or above	Postgraduate or above	With family	Yes	Yes	1	0	Yes	No	Yes	No	Yes	No	Yes	No	Yes	No	Yes	No	Yes	No	Yes	No	Yes	No	Yes	No	Yes	No	Yes	No	No	No	Never
Fourth year (completed 4th year exams)	Male	4.50 -5	Urban	Govermental school	Postgraduate or above	Primary or Secondary education	In the university hostel or with friends	Yes	Yes	0	1	Yes	No	Yes	No	Yes	No	Yes	Yes	Yes	No	No	Yes	Yes	No	Yes	No	Yes	No	Yes	No	Yes	No	Yes	No	No	Yes	Never
Fourth year (completed 4th year exams)	Male	3.75 -4.49	Urban	Private school	Graduate	Primary or Secondary education	With family	Yes	Yes	0	0	Yes	No	Yes	No	No	No	Yes	No	Yes	No	No	Yes	Yes	No	Yes	No	Yes	No	Yes	No	Yes	No	Yes	No	Yes	No	Never
Fourth year (completed 4th year exams)	Male	3.75 -4.49	Urban	Govermental school	Primary or Secondary education	Postgraduate or above	With family	Yes	Yes	0	1	Yes	No	No	Yes	No	Yes	Yes	No	Yes	No	Yes	Yes	Yes	No	Yes	Yes	Yes	No	Yes	No	Yes	Yes	Yes	No	Yes	No	Never
Fourth year (completed 4th year exams)	Male	4.50 -5	Urban	Govermental school	Postgraduate or above	Primary or Secondary education	In the university hostel or with friends	Yes	Yes	0	1	Yes	No	Yes	No	Yes	No	Yes	Yes	Yes	No	No	Yes	Yes	No	Yes	No	Yes	No	Yes	No	Yes	No	Yes	No	No	Yes	Never
Fourth year (completed 4th year exams)	Male	2.75- 3.74	Urban	Private school	Graduate	Primary or Secondary education	With family	Yes	Yes	0	1	Yes	No	Yes	No	Yes	Yes	Yes	Yes	Yes	No	Yes	No	Yes	No	Yes	Yes	Yes	No	Yes	No	Yes	No	Yes	No	Yes	No	Never
Fourth year (completed 4th year exams)	Male	3.75 -4.49	Urban	Private school	Graduate	Graduate	With family	Yes	Yes	1	0	Yes	No	Yes	Yes	Yes	No	Yes	No	Yes	No	Yes	No	Yes	No	Yes	No	Yes	No	Yes	No	Yes	No	Yes	No	No	No	Never
Fourth year (completed 4th year exams)	Male	4.50 -5	Urban	Private school	Primary or Secondary education	Graduate	With family	Yes	Yes	0	0	Yes	No	Yes	No	No	Yes	Yes	No	Yes	No	Yes	No	Yes	No	Yes	No	Yes	No	Yes	Yes	Yes	No	Yes	No	Yes	No	Never
Fourth year (completed 4th year exams)	Male	4.50 -5	Urban	Private school	Graduate	Primary or Secondary education	With family	Yes	Yes	1	0	Yes	No	Yes	No	Yes	No	Yes	No	Yes	No	Yes	No	Yes	Yes	Yes	No	Yes	No	Yes	No	Yes	Yes	Yes	No	No	No	Never
Fourth year (completed 4th year exams)	Male	4.50 -5	Urban	Private school	Postgraduate or above	Postgraduate or above	With family	Yes	Yes	0	1	Yes	No	Yes	Yes	Yes	No	Yes	No	Yes	No	Yes	No	Yes	No	Yes	No	Yes	No	Yes	No	Yes	Yes	Yes	No	No	No	Never
Fourth year (completed 4th year exams)	Male	4.50 -5	Urban	Private school	Postgraduate or above	Postgraduate or above	With family	Yes	Yes	1	0	Yes	No	Yes	No	Yes	No	Yes	No	Yes	No	Yes	Yes	Yes	No	Yes	No	Yes	No	Yes	Yes	Yes	No	Yes	No	Yes	No	Never
Fourth year (completed 4th year exams)	Male	4.50 -5	Urban	Govermental school	Graduate	Graduate	With family	Yes	Yes	1	1	No	No	No	No	Yes	Yes	Yes	No	Yes	No	Yes	No	Yes	No	No	No	Yes	No	Yes	No	Yes	Yes	Yes	No	Yes	No	Never
Fourth year (completed 4th year exams)	Male	2.75- 3.74	Urban	Govermental school	Primary or Secondary education	Graduate	With family	Yes	Yes	1	0	Yes	No	Yes	Yes	Yes	Yes	Yes	No	Yes	No	Yes	No	Yes	No	Yes	No	Yes	No	Yes	No	Yes	No	Yes	No	Yes	No	Never
Fourth year (completed 4th year exams)	Male	4.50 -5	Urban	Private school	Primary or Secondary education	Graduate	With family	Yes	No	1	0	Yes	No	Yes	Yes	Yes	No	Yes	No	Yes	No	Yes	Yes	Yes	Yes	Yes	No	Yes	No	Yes	No	Yes	No	Yes	No	No	No	Never
Fourth year (completed 4th year exams)	Male	3.75 -4.49	Urban	Private school	Primary or Secondary education	Primary or Secondary education	With family	Yes	Yes	1	1	Yes	No	Yes	No	Yes	No	Yes	No	Yes	No	Yes	No	Yes	No	Yes	No	Yes	No	Yes	No	Yes	No	Yes	No	Yes	No	Never
Fourth year (completed 4th year exams)	Male	4.50 -5	Urban	Private school	Primary or Secondary education	Postgraduate or above	In the university hostel or with friends	Yes	Yes	1	0	Yes	No	Yes	No	Yes	Yes	Yes	Yes	Yes	No	Yes	No	Yes	No	Yes	Yes	Yes	No	Yes	No	Yes	No	Yes	No	Yes	No	Never
Fourth year (completed 4th year exams)	Male	3.75 -4.49	Rural	Private school	Postgraduate or above	Postgraduate or above	With family	Yes	Yes	1	0	Yes	No	Yes	No	Yes	Yes	Yes	Yes	Yes	No	Yes	No	Yes	No	Yes	No	Yes	No	Yes	No	Yes	No	Yes	No	No	No	Never
Fourth year (completed 4th year exams)	Male	4.50 -5	Urban	Govermental school	Graduate	Primary or Secondary education	With family	Yes	Yes	0	1	Yes	No	Yes	Yes	No	Yes	Yes	No	Yes	No	Yes	Yes	Yes	No	Yes	No	Yes	No	Yes	No	No	No	Yes	No	Yes	No	Never
Fourth year (completed 4th year exams)	Male	3.75 -4.49	Urban	Govermental school	Graduate	Graduate	In the university hostel or with friends	Yes	Yes	0	1	Yes	No	Yes	No	No	Yes	Yes	No	Yes	No	Yes	No	Yes	No	Yes	No	Yes	No	Yes	No	Yes	No	Yes	No	Yes	No	Never
Fourth year (completed 4th year exams)	Male	4.50 -5	Urban	Govermental school	Graduate	Graduate	With family	Yes	Yes	1	0	Yes	No	Yes	Yes	Yes	Yes	Yes	Yes	Yes	No	Yes	Yes	Yes	No	Yes	No	Yes	Yes	Yes	No	Yes	No	Yes	No	No	No	Never
Fourth year (completed 4th year exams)	Male	4.50 -5	Urban	Private school	Primary or Secondary education	Postgraduate or above	With family	Yes	Yes	0	1	Yes	No	Yes	No	No	Yes	Yes	Yes	Yes	No	No	Yes	Yes	No	Yes	No	Yes	No	No	Yes	No	Yes	Yes	No	Yes	No	Never
Fourth year (completed 4th year exams)	Male	3.75 -4.49	Urban	Private school	Graduate	Graduate	With family	Yes	Yes	1	0	Yes	Yes	Yes	No	No	Yes	Yes	Yes	Yes	No	Yes	No	Yes	No	Yes	No	Yes	No	Yes	No	Yes	No	Yes	No	Yes	No	Never
Fourth year (completed 4th year exams)	Male	4.50 -5	Urban	Govermental school	Primary or Secondary education	Graduate	With family	Yes	Yes	1	0	Yes	No	Yes	Yes	Yes	Yes	Yes	Yes	Yes	No	Yes	Yes	Yes	No	Yes	Yes	Yes	No	Yes	No	Yes	Yes	Yes	No	Yes	No	Never
Fourth year (completed 4th year exams)	Male	3.75 -4.49	Urban	Govermental school	Graduate	Graduate	With family	Yes	Yes	1	0	Yes	Yes	Yes	No	No	No	Yes	No	Yes	No	Yes	Yes	Yes	No	Yes	No	Yes	No	Yes	No	Yes	No	Yes	No	Yes	No	Never
Fourth year (completed 4th year exams)	Male	4.50 -5	Urban	Private school	Graduate	Postgraduate or above	With family	Yes	Yes	1	0	Yes	No	Yes	Yes	Yes	No	Yes	No	Yes	No	Yes	No	Yes	No	Yes	No	Yes	Yes	Yes	Yes	Yes	No	Yes	No	Yes	No	Never
Fourth year (completed 4th year exams)	Male	4.50 -5	Urban	Private school	Postgraduate or above	Postgraduate or above	With family	Yes	Yes	0	1	Yes	No	Yes	No	No	Yes	Yes	No	Yes	No	No	No	Yes	No	Yes	No	Yes	No	Yes	Yes	Yes	No	Yes	No	No	No	Never
Fourth year (completed 4th year exams)	Male	4.50 -5	Urban	Private school	Postgraduate or above	Postgraduate or above	With family	Yes	Yes	1	0	Yes	No	Yes	Yes	Yes	Yes	Yes	Yes	Yes	No	Yes	Yes	Yes	No	Yes	No	Yes	No	Yes	No	Yes	No	Yes	No	Yes	No	Never
Fourth year (completed 4th year exams)	Male	3.75 -4.49	Urban	Private school	Graduate	Postgraduate or above	With family	Yes	Yes	0	1	Yes	No	Yes	No	Yes	No	Yes	Yes	Yes	No	Yes	No	Yes	No	Yes	No	Yes	No	Yes	No	Yes	No	Yes	No	No	Yes	Never
Fourth year (completed 4th year exams)	Male	3.75 -4.49	Urban	Private school	Graduate	Graduate	In the university hostel or with friends	Yes	Yes	1	0	Yes	No	Yes	No	Yes	No	Yes	No	Yes	No	Yes	No	Yes	No	Yes	No	Yes	No	Yes	No	Yes	No	Yes	No	Yes	No	Never
Fourth year (completed 4th year exams)	Male	4.50 -5	Urban	Govermental school	Postgraduate or above	Graduate	With family	Yes	Yes	1	1	Yes	Yes	Yes	Yes	No	Yes	Yes	Yes	Yes	No	Yes	No	Yes	No	Yes	No	Yes	No	Yes	No	Yes	Yes	Yes	No	No	No	Never
Fourth year (completed 4th year exams)	Male	3.75 -4.49	Urban	Private school	Primary or Secondary education	Postgraduate or above	With family	Yes	Yes	0	1	Yes	No	Yes	No	No	Yes	No	No	Yes	No	Yes	Yes	Yes	No	Yes	No	Yes	No	Yes	No	Yes	Yes	Yes	No	Yes	No	Never
Fourth year (completed 4th year exams)	Female	4.50 -5	Urban	Govermental school	Primary or Secondary education	Postgraduate or above	With family	Yes	Yes	1	0	Yes	No	Yes	No	Yes	No	Yes	No	Yes	No	Yes	No	Yes	No	Yes	No	Yes	No	Yes	No	Yes	No	Yes	No	Yes	No	Never
Fourth year (completed 4th year exams)	Male	4.50 -5	Rural	Govermental school	Graduate	Graduate	In the university hostel or with friends	Yes	Yes	0	1	Yes	No	Yes	No	Yes	No	Yes	No	Yes	No	Yes	No	Yes	No	Yes	No	Yes	No	Yes	No	Yes	No	Yes	No	Yes	No	Never
Fourth year (completed 4th year exams)	Male	3.75 -4.49	Rural	Govermental school	Illiterate	Primary or Secondary education	In the university hostel or with friends	Yes	Yes	1	0	Yes	No	Yes	No	Yes	No	Yes	No	Yes	No	Yes	No	No	No	Yes	No	Yes	No	Yes	No	Yes	No	Yes	No	No	Yes	Never
Fourth year (completed 4th year exams)	Male	2.75- 3.74	Urban	Govermental school	Postgraduate or above	Postgraduate or above	In the university hostel or with friends	Yes	Yes	0	0	No	No	Yes	No	No	Yes	Yes	No	No	No	No	Yes	No	No	No	No	No	No	No	No	No	No	Yes	No	No	No	Never
internship	Female	4.50 -5	Urban	Govermental school	Primary or Secondary education	Graduate	With family	Yes	Yes	0	0	Yes	No	Yes	No	No	Yes	Yes	Yes	Yes	No	No	Yes	Yes	No	Yes	No	Yes	No	Yes	No	Yes	No	Yes	No	Yes	No	Never
internship	Male	3.75 -4.49	Urban	Private school	Postgraduate or above	Postgraduate or above	With family	Yes	Yes	1	1	Yes	No	Yes	No	Yes	Yes	Yes	No	Yes	No	Yes	No	Yes	No	Yes	No	Yes	No	Yes	No	Yes	No	Yes	No	Yes	No	Never
internship	Male	3.75 -4.49	Urban	Govermental school	Graduate	Postgraduate or above	With family	Yes	Yes	0	1	Yes	No	Yes	No	Yes	No	Yes	No	Yes	No	Yes	Yes	Yes	No	Yes	No	Yes	No	Yes	No	Yes	No	Yes	No	No	No	Never
internship	Male	4.50 -5	Rural	Govermental school	Postgraduate or above	Postgraduate or above	With family	Yes	Yes	1	1	Yes	Yes	Yes	Yes	No	Yes	No	Yes	Yes	No	Yes	No	Yes	No	Yes	No	Yes	No	Yes	No	Yes	No	Yes	No	Yes	No	Never
internship	Male	2.75- 3.74	Urban	Private school	Graduate	Postgraduate or above	With family	Yes	No	0	1	No	Yes	Yes	Yes	Yes	Yes	No	No	Yes	No	No	Yes	Yes	No	Yes	Yes	Yes	Yes	Yes	Yes	Yes	No	Yes	No	Yes	No	Never
internship	Male	4.50 -5	Rural	Govermental school	Graduate	Graduate	With family	No	Yes	0	0	Yes	No	No	Yes	Yes	No	Yes	No	Yes	No	Yes	No	Yes	No	Yes	No	Yes	No	Yes	No	Yes	No	Yes	No	Yes	No	Never
internship	Male	4.50 -5	Urban	Private school	Primary or Secondary education	Primary or Secondary education	With family	Yes	Yes	1	0	Yes	No	Yes	No	Yes	No	Yes	No	Yes	No	Yes	No	Yes	No	Yes	No	Yes	No	Yes	No	Yes	Yes	Yes	No	No	No	Never
internship	Male	3.75 -4.49	Rural	Govermental school	Postgraduate or above	Graduate	With family	Yes	Yes	0	1	Yes	No	Yes	No	Yes	No	Yes	Yes	Yes	No	No	No	Yes	No	Yes	Yes	Yes	No	Yes	No	Yes	Yes	Yes	No	No	No	Never
internship	Male	3.75 -4.49	Urban	Private school	Graduate	Graduate	With family	Yes	Yes	1	0	Yes	No	Yes	No	Yes	Yes	No	No	Yes	No	No	Yes	Yes	Yes	Yes	Yes	Yes	No	Yes	No	Yes	No	Yes	No	No	No	Never
internship	Male	2.75- 3.74	Urban	Govermental school	Primary or Secondary education	Primary or Secondary education	With family	Yes	Yes	0	1	Yes	No	Yes	No	No	Yes	No	Yes	Yes	No	Yes	No	No	Yes	Yes	No	Yes	No	Yes	No	Yes	No	Yes	No	No	No	Never
internship	Female	3.75 -4.49	Urban	Private school	Postgraduate or above	Postgraduate or above	With family	Yes	Yes	1	0	Yes	No	Yes	No	No	Yes	Yes	No	Yes	No	Yes	No	Yes	No	Yes	No	Yes	No	Yes	No	Yes	No	Yes	No	Yes	No	Never
internship	Male	3.75 -4.49	Urban	Private school	Postgraduate or above	Postgraduate or above	With family	Yes	No	0	1	Yes	No	Yes	No	No	Yes	No	No	Yes	No	No	Yes	Yes	No	Yes	Yes	No	Yes	No	Yes	No	Yes	Yes	No	Yes	Yes	Never
internship	Female	3.75 -4.49	Urban	Govermental school	Graduate	Graduate	With family	Yes	Yes	0	1	Yes	No	Yes	No	Yes	No	Yes	No	Yes	No	Yes	No	Yes	No	Yes	No	Yes	No	Yes	No	Yes	No	Yes	No	No	No	Never
internship	Female	3.75 -4.49	Urban	Govermental school	Graduate	Graduate	With family	Yes	Yes	0	1	Yes	No	Yes	No	Yes	No	Yes	No	Yes	No	Yes	No	Yes	No	Yes	No	Yes	No	Yes	No	Yes	No	Yes	No	No	No	Never
internship	Female	3.75 -4.49	Urban	Private school	Graduate	Postgraduate or above	With family	Yes	Yes	1	0	Yes	No	No	Yes	No	Yes	No	Yes	Yes	No	Yes	No	Yes	No	Yes	No	Yes	Yes	Yes	No	Yes	No	Yes	No	No	No	Never
internship	Male	4.50 -5	Urban	Private school	Primary or Secondary education	Primary or Secondary education	With family	Yes	Yes	0	1	Yes	No	Yes	No	No	Yes	Yes	No	Yes	No	Yes	No	Yes	No	Yes	Yes	Yes	No	Yes	No	Yes	Yes	Yes	No	Yes	No	Never
internship	Female	4.50 -5	Urban	Private school	Graduate	Primary or Secondary education	With family	Yes	Yes	1	1	Yes	No	Yes	No	Yes	Yes	Yes	No	Yes	No	Yes	No	Yes	No	Yes	Yes	Yes	No	Yes	No	Yes	Yes	Yes	No	Yes	No	Never
internship	Female	4.50 -5	Urban	Govermental school	Primary or Secondary education	Graduate	In the university hostel or with friends	Yes	Yes	1	0	Yes	Yes	Yes	No	Yes	No	Yes	No	Yes	No	Yes	No	Yes	No	Yes	No	Yes	No	Yes	No	Yes	Yes	Yes	No	No	No	Never
internship	Female	4.50 -5	Urban	Private school	Primary or Secondary education	Primary or Secondary education	With family	Yes	Yes	1	0	Yes	No	Yes	No	Yes	Yes	No	Yes	Yes	No	Yes	No	Yes	No	Yes	No	Yes	No	Yes	No	Yes	No	Yes	No	No	No	Never
internship	Female	4.50 -5	Urban	Govermental school	Graduate	Graduate	With family	Yes	Yes	0	1	Yes	No	Yes	No	Yes	No	Yes	No	Yes	No	No	Yes	Yes	No	Yes	No	Yes	Yes	Yes	Yes	Yes	No	Yes	No	Yes	No	Never
internship	Male	3.75 -4.49	Urban	Govermental school	Graduate	Graduate	In the university hostel or with friends	Yes	Yes	1	0	Yes	No	Yes	No	Yes	No	Yes	No	Yes	No	Yes	No	Yes	No	Yes	No	Yes	No	Yes	No	Yes	No	Yes	No	No	No	Never
internship	Male	3.75 -4.49	Urban	Private school	Graduate	Graduate	With family	Yes	Yes	1	0	Yes	No	Yes	No	Yes	No	Yes	No	Yes	No	Yes	Yes	Yes	No	Yes	Yes	Yes	Yes	Yes	No	Yes	No	Yes	No	Yes	No	Never
internship	Female	3.75 -4.49	Rural	Govermental school	Postgraduate or above	Postgraduate or above	With family	No	No	1	0	No	No	Yes	No	Yes	Yes	No	No	Yes	No	No	Yes	No	No	Yes	No	Yes	No	Yes	No	Yes	No	Yes	No	No	Yes	Never
internship	Female	2.75- 3.74	Urban	Govermental school	Graduate	Graduate	With family	Yes	Yes	0	1	Yes	No	Yes	No	No	No	Yes	Yes	Yes	No	Yes	No	Yes	No	Yes	No	Yes	No	Yes	No	Yes	No	Yes	No	No	No	Never
internship	Female	4.50 -5	Urban	Private school	Graduate	Graduate	With family	Yes	Yes	1	0	Yes	No	Yes	No	Yes	No	Yes	No	Yes	No	Yes	No	Yes	No	Yes	No	Yes	No	Yes	No	Yes	Yes	Yes	No	Yes	No	Never
internship	Female	3.75 -4.49	Urban	Private school	Graduate	Graduate	With family	Yes	Yes	0	1	Yes	No	Yes	No	No	Yes	Yes	No	Yes	No	Yes	No	No	Yes	Yes	No	Yes	No	Yes	No	Yes	No	Yes	No	No	No	Never
internship	Male	4.50 -5	Urban	Private school	Postgraduate or above	Postgraduate or above	With family	Yes	Yes	1	0	Yes	No	Yes	No	Yes	Yes	Yes	Yes	Yes	No	Yes	No	Yes	No	Yes	No	Yes	No	Yes	No	Yes	No	Yes	No	Yes	No	Never
internship	Male	3.75 -4.49	Urban	Govermental school	Illiterate	Graduate	With family	Yes	Yes	1	0	Yes	No	Yes	Yes	Yes	No	No	No	No	Yes	Yes	No	Yes	Yes	No	Yes	No	Yes	Yes	No	No	Yes	No	Yes	No	Yes	Never	To get a better grade
internship	Male	3.75 -4.49	Urban	Govermental school	Illiterate	Illiterate	With family	Yes	Yes	1	1	Yes	No	Yes	No	Yes	No	Yes	No	Yes	No	Yes	No	Yes	No	Yes	No	Yes	No	Yes	No	Yes	No	Yes	No	No	No	Never
internship	Male	2.75- 3.74	Urban	Govermental school	Graduate	Graduate	With family	Yes	Yes	1	0	Yes	No	No	Yes	Yes	Yes	Yes	No	Yes	No	No	Yes	Yes	Yes	Yes	No	No	Yes	Yes	No	Yes	No	Yes	No	Yes	No	Never	To get a better grade, To look better to family, To pass a course, To look better to friends
internship	Female	4.50 -5	Urban	Govermental school	Graduate	Graduate	With family	Yes	Yes	0	1	Yes	No	Yes	No	No	Yes	Yes	No	Yes	No	Yes	No	Yes	No	Yes	No	Yes	No	Yes	No	Yes	No	Yes	No	Yes	No	Never
internship	Female	3.75 -4.49	Urban	Govermental school	Graduate	Graduate	With family	Yes	Yes	1	1	Yes	Yes	Yes	Yes	Yes	No	Yes	Yes	Yes	No	Yes	No	Yes	No	Yes	No	Yes	Yes	Yes	No	Yes	No	Yes	No	Yes	Yes	Never
internship	Female	4.50 -5	Urban	Govermental school	Graduate	Postgraduate or above	With family	Yes	Yes	1	0	Yes	Yes	Yes	Yes	Yes	Yes	No	Yes	Yes	No	No	Yes	Yes	No	Yes	Yes	Yes	Yes	No	Yes	Yes	Yes	Yes	No	Yes	No	Never
internship	Male	3.75 -4.49	Rural	Govermental school	Primary or Secondary education	Primary or Secondary education	With family	Yes	Yes	0	1	Yes	No	No	No	Yes	No	Yes	No	Yes	No	No	Yes	No	Yes	Yes	No	Yes	No	Yes	No	Yes	No	Yes	No	Yes	No	Never
internship	Female	4.50 -5	Urban	Govermental school	Graduate	Graduate	In the university hostel or with friends	Yes	Yes	0	1	Yes	No	Yes	No	No	Yes	Yes	No	Yes	No	Yes	No	Yes	No	Yes	No	Yes	No	Yes	No	Yes	No	Yes	No	No	No	Never
internship	Male	4.50 -5	Urban	Private school	Primary or Secondary education	Graduate	With family	Yes	Yes	1	0	Yes	No	Yes	No	No	Yes	Yes	No	Yes	No	Yes	No	Yes	No	Yes	No	Yes	No	Yes	No	Yes	No	Yes	No	Yes	No	Never
internship	Female	3.75 -4.49	Urban	Govermental school	Primary or Secondary education	Primary or Secondary education	With family	Yes	Yes	0	1	Yes	No	No	No	No	No	No	No	Yes	No	No	No	Yes	No	Yes	No	No	No	No	No	No	Yes	Yes	No	No	No	Never
internship	Female	4.50 -5	Urban	Private school	Postgraduate or above	Postgraduate or above	With family	Yes	Yes	1	0	Yes	No	Yes	No	Yes	No	Yes	Yes	Yes	No	No	No	Yes	No	Yes	No	Yes	No	Yes	No	Yes	No	Yes	No	No	No	Never
internship	Female	4.50 -5	Urban	Private school	Graduate	Postgraduate or above	With family	Yes	Yes	0	1	Yes	No	No	No	No	Yes	Yes	No	Yes	No	Yes	No	Yes	No	Yes	No	Yes	No	Yes	No	Yes	No	Yes	No	Yes	No	Never
internship	Male	3.75 -4.49	Urban	Govermental school	Primary or Secondary education	Primary or Secondary education	In the university hostel or with friends	Yes	Yes	1	0	Yes	Yes	Yes	No	Yes	Yes	Yes	No	Yes	No	Yes	Yes	Yes	No	Yes	Yes	Yes	No	Yes	No	Yes	No	Yes	No	Yes	No	Never
internship	Male	4.50 -5	Urban	Private school	Postgraduate or above	Postgraduate or above	With family	Yes	Yes	0	0	Yes	No	Yes	No	No	No	No	No	Yes	No	No	No	Yes	No	Yes	No	Yes	No	Yes	No	Yes	No	Yes	No	No	No	Never
internship	Male	3.75 -4.49	Urban	Govermental school	Primary or Secondary education	Graduate	With family	Yes	Yes	1	0	Yes	No	No	Yes	No	No	No	No	Yes	Yes	Yes	Yes	No	Yes	Yes	Yes	Yes	No	Yes	No	Yes	No	Yes	No	No	No	Never
internship	Female	4.50 -5	Urban	Govermental school	Primary or Secondary education	Graduate	In the university hostel or with friends	Yes	Yes	1	0	Yes	Yes	Yes	No	Yes	No	Yes	No	Yes	No	Yes	No	Yes	No	Yes	No	Yes	No	Yes	No	Yes	Yes	Yes	No	No	No	Never
internship	Male	2.75- 3.74	Urban	Govermental school	Primary or Secondary education	Primary or Secondary education	In the university hostel or with friends	Yes	Yes	0	1	No	Yes	Yes	No	Yes	Yes	Yes	No	No	No	No	No	No	No	Yes	No	Yes	No	Yes	No	Yes	No	Yes	No	Yes	No	Never
internship	Male	4.50 -5	Urban	Govermental school	Primary or Secondary education	Graduate	With family	Yes	Yes	1	1	Yes	No	Yes	Yes	Yes	No	Yes	Yes	Yes	No	Yes	No	Yes	No	Yes	Yes	Yes	No	Yes	No	Yes	No	Yes	No	Yes	No	Never
internship	Male	3.75 -4.49	Urban	Govermental school	Illiterate	Postgraduate or above	With family	Yes	Yes	1	0	No	No	Yes	No	Yes	No	Yes	No	No	No	Yes	No	No	No	Yes	No	No	No	Yes	Yes	Yes	Yes	No	No	Yes	Yes	Never
internship	Male	2.75- 3.74	Urban	Govermental school	Primary or Secondary education	Primary or Secondary education	With family	Yes	Yes	0	1	No	Yes	Yes	No	Yes	No	Yes	Yes	Yes	No	Yes	Yes	Yes	No	Yes	Yes	Yes	No	Yes	No	Yes	Yes	Yes	No	Yes	No	Never
internship	Male	4.50 -5	Urban	Govermental school	Graduate	Graduate	With family	Yes	No	1	0	Yes	Yes	Yes	No	Yes	No	Yes	No	Yes	No	Yes	Yes	Yes	No	Yes	No	Yes	No	Yes	No	Yes	No	Yes	No	Yes	No	Never
internship	Female	3.75 -4.49	Urban	Govermental school	Graduate	Graduate	In the university hostel or with friends	Yes	Yes	1	0	Yes	No	Yes	No	Yes	Yes	Yes	Yes	Yes	No	Yes	No	Yes	No	Yes	No	Yes	No	Yes	No	Yes	No	Yes	No	No	No	Never
internship	Male	4.50 -5	Urban	Private school	Graduate	Graduate	With family	Yes	Yes	1	1	Yes	No	Yes	No	Yes	Yes	Yes	Yes	Yes	No	Yes	No	Yes	No	Yes	Yes	Yes	No	Yes	No	Yes	No	Yes	No	Yes	No	Never
internship	Male	3.75 -4.49	Urban	Govermental school	Illiterate	Primary or Secondary education	With family	Yes	Yes	1	0	Yes	No	Yes	No	Yes	No	Yes	No	Yes	No	Yes	No	Yes	No	Yes	No	Yes	No	Yes	No	Yes	No	Yes	No	Yes	No	Never
internship	Female	3.75 -4.49	Urban	Govermental school	Graduate	Primary or Secondary education	With family	Yes	Yes	0	1	No	No	No	No	Yes	Yes	No	Yes	No	No	No	No	No	No	No	No	No	No	No	No	No	No	No	No	No	No	Never
internship	Male	4.50 -5	Urban	Govermental school	Illiterate	Postgraduate or above	With family	Yes	Yes	1	1	Yes	No	Yes	No	Yes	No	Yes	No	Yes	No	Yes	Yes	Yes	No	Yes	No	Yes	No	Yes	No	Yes	No	Yes	No	Yes	No	Never
internship	Male	4.50 -5	Rural	Private school	Graduate	Graduate	With family	Yes	Yes	0	1	Yes	No	Yes	No	Yes	No	Yes	No	Yes	No	Yes	No	Yes	No	Yes	No	Yes	No	Yes	No	Yes	No	Yes	No	Yes	No	Never
internship	Male	3.75 -4.49	Urban	Govermental school	Postgraduate or above	Graduate	In the university hostel or with friends	Yes	Yes	1	1	Yes	Yes	Yes	No	Yes	Yes	Yes	Yes	Yes	No	Yes	No	Yes	No	Yes	Yes	Yes	Yes	Yes	No	Yes	Yes	Yes	No	No	No	Never
internship	Female	4.50 -5	Urban	Private school	Primary or Secondary education	Graduate	With family	Yes	Yes	0	0	Yes	No	Yes	No	Yes	No	Yes	No	Yes	No	No	Yes	Yes	No	Yes	No	Yes	No	Yes	No	Yes	Yes	Yes	No	Yes	No	Never
internship	Female	3.75 -4.49	Urban	Private school	Postgraduate or above	Postgraduate or above	With family	Yes	Yes	1	0	Yes	No	Yes	No	Yes	No	Yes	No	Yes	No	Yes	No	Yes	No	Yes	No	Yes	No	Yes	No	Yes	No	Yes	No	No	No	Never
internship	Male	4.50 -5	Rural	Govermental school	Primary or Secondary education	Primary or Secondary education	In the university hostel or with friends	No	No	1	0	Yes	No	Yes	No	No	Yes	Yes	Yes	Yes	No	Yes	Yes	Yes	No	Yes	Yes	Yes	No	Yes	No	Yes	Yes	Yes	No	Yes	No	Never
internship	Male	3.75 -4.49	Urban	Private school	Graduate	Graduate	With family	No	No	1	0	No	Yes	Yes	No	No	Yes	Yes	Yes	Yes	No	Yes	Yes	No	Yes	Yes	Yes	Yes	No	Yes	No	Yes	No	Yes	No	Yes	No	Never
internship	Female	3.75 -4.49	Urban	Private school	Postgraduate or above	Graduate	With family	Yes	Yes	0	1	Yes	No	Yes	No	Yes	No	Yes	No	Yes	No	Yes	No	Yes	No	Yes	Yes	Yes	Yes	Yes	Yes	Yes	No	Yes	No	Yes	No	Never
internship	Female	3.75 -4.49	Urban	Private school	Graduate	Postgraduate or above	With family	Yes	Yes	0	1	Yes	No	Yes	No	Yes	No	Yes	No	Yes	No	No	Yes	No	Yes	Yes	No	Yes	Yes	Yes	No	Yes	No	Yes	No	No	No	Never
internship	Female	3.75 -4.49	Urban	Govermental school	Graduate	Primary or Secondary education	With family	Yes	Yes	1	0	Yes	No	Yes	No	Yes	Yes	Yes	Yes	Yes	No	Yes	No	Yes	No	Yes	No	Yes	No	Yes	No	Yes	No	Yes	No	Yes	No	Never
internship	Male	2.75- 3.74	Urban	Govermental school	Primary or Secondary education	Postgraduate or above	In the university hostel or with friends	Yes	No	0	0	No	Yes	No	No	No	No	No	Yes	No	No	Yes	Yes	Yes	No	No	Yes	Yes	Yes	Yes	Yes	Yes	Yes	Yes	No	No	Yes	Never
internship	Female	3.75 -4.49	Urban	Private school	Graduate	Graduate	With family	Yes	No	0	1	Yes	No	Yes	No	Yes	No	No	Yes	Yes	No	No	Yes	Yes	No	Yes	Yes	Yes	No	No	No	No	No	Yes	No	Yes	No	Never
internship	Male	3.75 -4.49	Urban	Govermental school	Graduate	Graduate	In the university hostel or with friends	Yes	Yes	1	0	Yes	Yes	Yes	Yes	No	Yes	Yes	No	Yes	No	Yes	No	Yes	No	Yes	Yes	Yes	Yes	Yes	No	Yes	No	Yes	No	No	Yes	Never
internship	Male	2.75- 3.74	Urban	Private school	Primary or Secondary education	Postgraduate or above	With family	Yes	Yes	0	1	Yes	No	Yes	No	No	Yes	Yes	No	Yes	No	Yes	Yes	No	No	Yes	No	Yes	No	Yes	No	Yes	No	Yes	No	Yes	No	Never
internship	Male	4.50 -5	Urban	Govermental school	Primary or Secondary education	Postgraduate or above	With family	Yes	Yes	1	0	Yes	No	Yes	No	Yes	No	Yes	No	Yes	No	No	Yes	Yes	No	Yes	No	Yes	No	Yes	No	Yes	No	Yes	No	No	No	Never
internship	Female	4.50 -5	Urban	Private school	Graduate	Graduate	With family	Yes	Yes	1	0	Yes	No	Yes	No	Yes	No	Yes	No	Yes	No	Yes	No	Yes	No	Yes	No	Yes	No	Yes	No	Yes	No	Yes	No	No	No	Never
internship	Female	4.50 -5	Urban	Private school	Postgraduate or above	Postgraduate or above	With family	Yes	Yes	1	0	Yes	No	Yes	No	Yes	No	Yes	No	Yes	No	Yes	No	Yes	No	Yes	No	Yes	No	Yes	No	Yes	No	Yes	No	No	No	Never
internship	Male	4.50 -5	Urban	Govermental school	Primary or Secondary education	Primary or Secondary education	In the university hostel or with friends	Yes	Yes	1	0	Yes	No	Yes	No	Yes	No	Yes	No	Yes	No	Yes	No	Yes	No	Yes	No	Yes	No	Yes	No	Yes	No	Yes	No	Yes	No	Never
internship	Female	3.75 -4.49	Rural	Govermental school	Primary or Secondary education	Postgraduate or above	With family	Yes	Yes	1	0	Yes	No	Yes	No	No	Yes	Yes	No	Yes	No	Yes	No	Yes	No	Yes	No	Yes	Yes	Yes	No	Yes	No	Yes	No	No	Yes	Never
internship	Male	3.75 -4.49	Rural	Govermental school	Primary or Secondary education	Postgraduate or above	In the university hostel or with friends	Yes	Yes	1	0	Yes	Yes	Yes	No	Yes	Yes	No	Yes	Yes	No	Yes	No	Yes	No	Yes	No	Yes	No	Yes	No	Yes	No	Yes	No	Yes	No	Never
internship	Male	3.75 -4.49	Urban	Govermental school	Graduate	Graduate	With family	Yes	No	1	0	Yes	No	No	Yes	No	Yes	No	Yes	Yes	No	No	Yes	Yes	No	Yes	No	Yes	Yes	Yes	No	Yes	No	Yes	No	Yes	No	Never
internship	Female	3.75 -4.49	Urban	Govermental school	Primary or Secondary education	Primary or Secondary education	With family	Yes	Yes	1	1	Yes	No	Yes	No	No	No	Yes	No	Yes	No	No	Yes	Yes	No	Yes	No	Yes	No	Yes	No	Yes	No	Yes	No	No	No	Never
internship	Male	4.50 -5	Urban	Private school	Primary or Secondary education	Graduate	With family	Yes	Yes	1	0	Yes	No	Yes	No	Yes	No	Yes	No	Yes	No	Yes	Yes	Yes	No	Yes	No	Yes	No	Yes	No	Yes	No	Yes	No	Yes	No	Never
internship	Female	3.75 -4.49	Urban	Govermental school	Graduate	Graduate	With family	Yes	Yes	0	1	Yes	No	Yes	No	No	Yes	No	Yes	Yes	No	Yes	Yes	No	Yes	Yes	Yes	Yes	Yes	Yes	No	Yes	No	Yes	No	Yes	No	Never
internship	Male	4.50 -5	Rural	Govermental school	Illiterate	Primary or Secondary education	With family	Yes	No	1	0	Yes	No	Yes	No	Yes	Yes	Yes	Yes	Yes	No	Yes	No	Yes	No	Yes	No	Yes	No	Yes	No	Yes	No	Yes	No	No	No	Never
internship	Male	3.75 -4.49	Urban	Private school	Postgraduate or above	Postgraduate or above	With family	Yes	Yes	0	1	Yes	No	Yes	No	No	No	Yes	No	Yes	No	No	Yes	No	No	Yes	No	Yes	No	Yes	No	Yes	No	Yes	No	Yes	No	Never
internship	Male	2.75- 3.74	Rural	Govermental school	Postgraduate or above	Graduate	With family	Yes	Yes	0	1	No	Yes	No	Yes	No	Yes	No	Yes	No	Yes	No	Yes	No	Yes	No	Yes	No	Yes	No	Yes	No	Yes	No	Yes	No	Yes	Never	To pass a course
internship	Female	4.50 -5	Urban	Private school	Primary or Secondary education	Graduate	With family	Yes	Yes	1	1	Yes	No	Yes	No	Yes	No	Yes	No	Yes	No	Yes	No	Yes	No	Yes	Yes	Yes	No	Yes	No	Yes	Yes	Yes	No	Yes	No	Never
internship	Female	3.75 -4.49	Urban	Govermental school	Postgraduate or above	Graduate	With family	Yes	Yes	0	1	Yes	No	Yes	No	Yes	No	Yes	No	Yes	No	No	No	Yes	No	Yes	No	Yes	No	Yes	No	Yes	No	Yes	No	No	No	Never
internship	Female	4.50 -5	Urban	Govermental school	Postgraduate or above	Graduate	With family	Yes	Yes	1	0	Yes	No	Yes	No	Yes	No	Yes	No	Yes	No	Yes	No	Yes	No	Yes	No	Yes	No	Yes	No	Yes	No	Yes	No	Yes	No	Never
internship	Female	3.75 -4.49	Urban	Govermental school	Primary or Secondary education	Graduate	With family	No	Yes	0	1	Yes	Yes	Yes	No	No	No	Yes	No	Yes	No	Yes	No	Yes	No	Yes	No	Yes	No	Yes	No	Yes	No	Yes	No	No	No	Never
internship	Female	4.50 -5	Urban	Govermental school	Primary or Secondary education	Graduate	With family	Yes	Yes	0	1	Yes	No	Yes	No	No	Yes	Yes	Yes	Yes	No	Yes	No	Yes	No	Yes	No	Yes	No	Yes	No	Yes	Yes	Yes	No	No	No	Never
internship	Female	2.75- 3.74	Urban	Private school	Graduate	Postgraduate or above	With family	Yes	Yes	0	1	Yes	No	No	No	No	No	Yes	No	Yes	No	Yes	No	No	Yes	Yes	No	Yes	No	Yes	No	Yes	No	Yes	No	Yes	No	Never
internship	Female	3.75 -4.49	Urban	Govermental school	Primary or Secondary education	Primary or Secondary education	With family	Yes	Yes	1	0	Yes	No	Yes	No	No	Yes	Yes	No	Yes	No	Yes	Yes	Yes	No	Yes	No	Yes	No	Yes	No	Yes	Yes	Yes	No	Yes	No	Never
internship	Female	3.75 -4.49	Urban	Govermental school	Graduate	Graduate	With family	Yes	Yes	1	0	Yes	No	Yes	Yes	Yes	Yes	Yes	Yes	Yes	No	Yes	No	Yes	No	Yes	No	Yes	No	Yes	No	Yes	No	Yes	No	No	No	Never
internship	Female	4.50 -5	Urban	Private school	Postgraduate or above	Postgraduate or above	With family	Yes	Yes	1	0	Yes	No	Yes	No	Yes	No	Yes	Yes	Yes	No	Yes	Yes	Yes	No	Yes	No	Yes	No	Yes	No	Yes	No	Yes	No	No	No	Never
internship	Male	3.75 -4.49	Urban	Govermental school	Postgraduate or above	Postgraduate or above	With family	Yes	Yes	1	0	Yes	No	Yes	No	Yes	No	Yes	No	Yes	No	Yes	No	Yes	No	Yes	No	Yes	No	Yes	No	Yes	No	Yes	No	No	Yes	Never
internship	Male	3.75 -4.49	Urban	Govermental school	Primary or Secondary education	Postgraduate or above	With family	Yes	Yes	1	0	Yes	No	Yes	No	No	No	No	Yes	Yes	No	No	Yes	Yes	No	Yes	No	Yes	Yes	Yes	No	Yes	No	Yes	No	No	No	Never
internship	Female	3.75 -4.49	Urban	Govermental school	Primary or Secondary education	Postgraduate or above	With family	Yes	Yes	0	1	Yes	No	Yes	No	Yes	No	Yes	No	Yes	No	No	No	Yes	No	Yes	No	Yes	No	Yes	No	Yes	No	Yes	No	No	No	Never
internship	Female	3.75 -4.49	Urban	Govermental school	Graduate	Graduate	With family	Yes	No	0	1	No	No	No	No	No	No	No	No	No	No	No	No	No	No	No	No	No	No	No	No	No	No	No	No	Yes	No	Never
internship	Male	4.50 -5	Urban	Private school	Postgraduate or above	Postgraduate or above	With family	Yes	Yes	1	0	Yes	No	Yes	No	No	Yes	Yes	Yes	Yes	No	Yes	Yes	Yes	No	Yes	Yes	Yes	No	Yes	No	Yes	No	Yes	No	Yes	No	Never
internship	Male	3.75 -4.49	Urban	Govermental school	Graduate	Primary or Secondary education	With family	Yes	Yes	0	0	No	Yes	No	Yes	No	Yes	Yes	No	Yes	No	No	Yes	No	No	No	No	Yes	No	Yes	No	Yes	No	No	Yes	No	No	Never
internship	Female	3.75 -4.49	Urban	Private school	Primary or Secondary education	Postgraduate or above	With family	Yes	Yes	1	0	Yes	No	Yes	No	Yes	No	Yes	No	Yes	No	Yes	No	Yes	No	Yes	No	Yes	No	Yes	No	Yes	No	Yes	No	No	No	Never
internship	Female	3.75 -4.49	Urban	Govermental school	Primary or Secondary education	Postgraduate or above	With family	Yes	Yes	1	0	Yes	No	Yes	No	Yes	No	Yes	No	Yes	No	Yes	No	Yes	No	Yes	No	Yes	No	Yes	No	Yes	No	Yes	No	No	No	Never
internship	Male	4.50 -5	Urban	Private school	Postgraduate or above	Postgraduate or above	With family	Yes	Yes	1	0	Yes	No	Yes	No	Yes	No	Yes	No	Yes	No	Yes	No	Yes	No	Yes	No	Yes	No	Yes	No	Yes	No	Yes	No	No	No	Never
internship	Female	3.75 -4.49	Urban	Govermental school	Primary or Secondary education	Primary or Secondary education	With family	Yes	Yes	1	1	Yes	Yes	No	No	No	No	Yes	Yes	Yes	Yes	No	No	No	No	No	No	No	No	No	No	No	No	Yes	Yes	Yes	Yes	Never
internship	Female	3.75 -4.49	Urban	Private school	Postgraduate or above	Postgraduate or above	With family	Yes	Yes	0	1	Yes	No	Yes	No	Yes	Yes	Yes	No	Yes	No	Yes	No	Yes	No	Yes	No	Yes	Yes	Yes	Yes	Yes	No	Yes	No	No	No	Never
internship	Female	3.75 -4.49	Rural	Govermental school	Primary or Secondary education	Primary or Secondary education	With family	Yes	Yes	1	0	Yes	No	Yes	No	Yes	No	Yes	No	Yes	No	Yes	No	Yes	No	Yes	No	Yes	No	Yes	No	Yes	No	Yes	No	No	Yes	Never
internship	Male	3.75 -4.49	Urban	Govermental school	Primary or Secondary education	Graduate	With family	Yes	No	0	1	Yes	No	Yes	No	Yes	No	Yes	Yes	Yes	No	Yes	No	No	Yes	Yes	No	Yes	No	Yes	No	Yes	No	Yes	No	No	No	Never
internship	Male	3.75 -4.49	Urban	Govermental school	Graduate	Graduate	With family	Yes	Yes	1	0	Yes	No	Yes	No	Yes	No	Yes	No	Yes	No	Yes	No	Yes	No	Yes	No	Yes	No	Yes	No	Yes	No	Yes	No	No	No	Never
internship	Male	3.75 -4.49	Urban	Govermental school	Primary or Secondary education	Primary or Secondary education	With family	Yes	Yes	0	1	Yes	Yes	Yes	No	No	No	Yes	No	Yes	No	Yes	No	No	No	Yes	No	Yes	No	Yes	No	Yes	No	Yes	No	No	No	Never
internship	Female	2.75- 3.74	Urban	Private school	Primary or Secondary education	Graduate	With family	Yes	Yes	0	1	Yes	No	Yes	No	No	Yes	No	Yes	Yes	No	Yes	No	No	Yes	Yes	No	Yes	No	Yes	No	Yes	No	Yes	No	No	Yes	Never
internship	Male	4.50 -5	Urban	Private school	Postgraduate or above	Postgraduate or above	With family	Yes	Yes	0	1	No	Yes	Yes	No	No	Yes	Yes	No	Yes	No	No	Yes	No	No	Yes	No	Yes	No	Yes	No	Yes	No	Yes	No	No	No	Never
